# Supplementary material for: The AVRDC – The World Vegetable Center mungbean (Vigna radiata) core and mini core collections
Source: BMC Genomics. 2015 Apr 29;16(1):344. doi: 10.1186/s12864-015-1556-7 (PMC4422537; doi:10.1186/s12864-015-1556-7)
Supplement: Additional file 1: — List of entries and phenotypic data of the AVRDC - The World Vegetable Center mungbean core and mini core collections. Entries of the mini core are labeled with MC in the Mini core column. Origin: AFR: Africa; EUR: Europe; MA: Central America; NA: North America; OP: Ozeania and the Pacific; SA: South Asia; SAM: South America; SEA: South East Asia; SWA: South West Asia; UK: unknown. The descriptors V040 to V770 are explained in Methods. [file 12864_2015_1556_MOESM1_ESM.xlsx]

## Sheet: Sheet1
Additional file 1: List of entries and phenotypic data of the AVRDC - The World Vegetable Center mungbean core and minicore collections. Entries of the minicore are labeled with MC in the Mini core column. Origin: AFR: Africa; EUR: Europe; MA: Central America; NA: North America; OP: Ozeania and the Pacific; SA: South Asia; SAM: South America; SEA: South East Asia; SWA: South West Asia; UK: unknow…
Entry no.	AVRDC Genebank number	Mini core	Origin	V040	V050	V120	V130	V400	V510	V700	V770
1	VI000007		SEA	5.3	2.1	22	37	46	7.9	7.2	69.87
2	VI000020	MC	SEA	4.8	1.9	28	40	53	9	8.8	71.47
3	VI000038		SEA	5.5	2.1	43	55	53	8.8	10.4	57.42
4	VI000041		SEA	5.2	2.1	21	55	43	8.6	8.8	65.68
5	VI000056		SA	5.2	1.9	44	56	53	10.5	10.6	58.94
6	VI000064		SA	5.5	2	20	44	43	8.9	8.8	55.58
7	VI000066		SEA	5	2.1	28	40	43	9.2	9.2	63.91
8	VI000070		SEA	5.1	2	22	48	46	9.1	10.6	58.52
9	VI000072		SEA	4.6	1.6	27	54	55	7.5	11.4	34.09
10	VI000080		SEA	4.7	1.8	32	48	54	7.7	11.8	42.09
11	VI000093		SEA	4.5	1.6	35	64	54	7.5	10.4	34.65
12	VI000094		SEA	4.6	1.6	21	41	46	8.4	10.4	47.25
13	VI000099	MC	SA	4.1	1.6	22	56	43	8.3	12	32.39
14	VI000105	MC	SA	4.3	1.5	25	42	43	7.2	10.8	35.29
15	VI000109		SA	4.4	1.4	25	55	43	7.3	12	27.5
16	VI000112		SA	4.5	1.6	25	40	43	7.7	9	40.22
17	VI000112_1		SA	4.9	1.9	17	42	39	8.8	12.2	38.95
18	VI000117		SWA	4.4	1.7	27	33	43	6.1	10.4	35.4
19	VI000119		SA	4.1	1.6	13	45	39	7.6	11.6	38.18
20	VI000119_1		SA	4.1	1.6	13	45	39	7.6	11.6	47.38
21	VI000119_2		SA	4.7	1.7	25	51	43	7.5	13	38.18
22	VI000121		SA	4.6	1.6	26	50	43	8.2	11.2	45.54
23	VI000123		SA	4.1	1.3	14	32	39	6.7	10	36.49
24	VI000131		SA	5.2	1.8	19	47	39	8.6	12.6	45.25
25	VI000142		SA	4.5	1.7	24	36	43	7.2	11.8	31.65
26	VI000145		SA	5	1.6	29	36	43	7.9	10.8	45.21
27	VI000146		SA	4.8	1.6	31	44	43	7.3	11.2	34.46
28	VI000150		SEA	4.8	1.7	36	64	53	8.7	8.6	40.79
29	VI000156		SWA	4.5	1.7	27	59	43	7.2	12.4	34.11
30	VI000157		SWA	4.4	1.5	18	41	40	6.7	10.8	35.6
31	VI000158		SWA	5.4	1.7	29	39	43	9.1	11.2	41.58
32	VI000159		SWA	4.6	1.8	17	51	40	8.1	11.8	35.55
33	VI000163		SWA	4.4	1.6	16	19	40	6.6	11.6	30.12
34	VI000164	MC	SWA	4.1	1.5	30	34	43	5.6	10.2	29.69
35	VI000166		SWA	4.7	1.6	26	52	43	8.9	11.6	54.22
36	VI000170	MC	SWA	4.2	1.4	14	33	40	7.5	10	33.71
37	VI000175	MC	SA	4.8	1.8	26	43	43	7.6	10.8	38.67
38	VI000176		SA	5.5	2.1	18	41	40	7.2	8.4	52.39
39	VI000178		SA	4.6	1.6	27	39	43	7.1	11	34.43
40	VI000179		SA	5.6	2.1	18	38	40	7.6	11.6	42.7
41	VI000185		SWA	4.4	1.6	24	56	43	7.4	10.4	34.37
42	VI000188	MC	SWA	4.5	1.5	19	43	40	7.1	11.6	28.88
43	VI000191		SWA	4.7	1.7	12	31	40	7.4	11.2	30.54
44	VI000191_1		SWA	4.5	1.4	15	40	40	7.9	12.6	36.72
45	VI000193		SWA	4.6	1.7	16	49	40	7.1	12.6	32.33
46	VI000199		SWA	4.5	1.8	22	34	43	6.5	9.2	30.68
47	VI000203	MC	SWA	4.2	1.5	21	35	43	7.4	11.4	30.98
48	VI000205		SWA	4.6	1.7	21	55	43	7.3	11.4	37.27
49	VI000210		SWA	4.4	1.6	21	37	43	7.2	11.2	29.25
50	VI000212	MC	NA	4.2	1.6	25	43	43	5.3	9.6	27.34
51	VI000213		NA	4.9	2	15	35	40	7.2	12	37.52
52	VI000215		NA	4.3	1.5	15	26	40	7	10	32.35
53	VI000217		MA	5.3	2.1	16	31	40	7.3	11	38.68
54	VI000220		NA	4.7	1.8	15	55	40	8.7	11.6	36.46
55	VI000223		SA	4.4	1.5	19	34	40	7.3	12	28.36
56	VI000226		SWA	4.7	1.8	18	23	40	6.7	10.6	41.88
57	VI000226_1		SWA	4.7	1.8	18	23	40	6.7	10.6	38.74
58	VI000232	MC	SWA	4.9	1.7	20	33	40	8.3	10.6	37.71
59	VI000234		SWA	4.3	1.5	18	38	40	6.6	11	28.1
60	VI000235		SWA	4.9	1.9	35	64	54	8.6	11.4	37.74
61	VI000238	MC	SWA	4.4	1.5	21	45	43	6.7	11.4	30.19
62	VI000241		SWA	3.9	1.5	18	23	40	5.6	8.8	28.41
63	VI000249		SWA	5	1.6	21	42	46	7	11.6	26.51
64	VI000253	MC	SA	4.2	1.6	19	58	46	8	12.8	31.13
65	VI000254		SA	4.3	1.6	16	39	40	7.2	10	29.49
66	VI000256		SA	5.2	1.8	17	37	40	9.8	11	43.57
67	VI000257		SA	5	1.8	17	35	40	9	11.4	46.49
68	VI000258		SA	4.2	1.7	17	37	40	9.6	13.6	45.86
69	VI000268		SA	4.7	1.6	23	50	43	7.2	10.4	32.32
70	VI000270		SA	4.5	1.7	24	36	53	8.3	10.2	46.25
71	VI000279		SA	4.1	1.4	21	52	43	7.6	10.2	32.01
72	VI000282		SA	4	1.5	22	47	46	7.3	10.4	32.12
73	VI000290		SA	4.1	1.5	23	52	46	7.8	12.4	30.19
74	VI000296		SA	4	1.6	20	54	46	6.7	11.6	29.71
75	VI000298		SA	4.2	1.4	34	49	53	6.8	11.2	29.5
76	VI000299		EA	5.2	2	23	47	46	10.9	11.2	57.24
77	VI000316	MC	SWA	4.5	1.5	18	34	43	7	9.8	31.21
78	VI000317	MC	SWA	4.1	1.4	14	40	43	7.7	12.2	33.87
79	VI000319	MC	SWA	4	1.4	17	34	43	6.7	10.8	30.92
80	VI000326		EA	4	1.7	34	44	44	7.9	10.8	40.57
81	VI000330		SEA	5.2	2.1	23	50	43	9.4	12.2	61.13
82	VI000340		EA	4.6	1.8	23	51	44	8.6	12.8	38.94
83	VI000345		AFR	4.3	1.8	21	40	54	8.7	12	47.36
84	VI000348		EUR	5	2	20	36	40	8.2	12.8	37.6
85	VI000359		EUR	4.9	2	37	50	53	8.7	13	41.09
86	VI000371		EUR	4.5	1.7	30	45	53	9.1	13.8	35.22
87	VI000372		EUR	4.9	1.9	19	51	43	7.7	8.8	42.27
88	VI000372_1		EUR	5.4	2	39	53	53	9.9	8.4	45.75
89	VI000380	MC	SEA	5.8	2.3	23	47	43	9.7	9	70.69
90	VI000386		SEA	5.1	1.7	16	29	40	8.7	11.4	50.77
91	VI000389		SEA	5.7	2	18	28	43	8.9	10	58.37
92	VI000405		SEA	5.2	2	41	59	53	9.1	10	45.81
93	VI000414		SEA	6.1	2.1	31	62	43	10.2	12.6	65.25
94	VI000423		SEA	5.4	2.2	21	30	43	10.4	11.8	71.71
95	VI000430		SEA	4.5	1.5	26	52	43	7.8	12.2	34.15
96	VI000431		SEA	5.5	2	32	66	46	8.5	11.2	42.49
97	VI000433		AFR	4.5	1.7	20	46	46	8.3	11.4	36.81
98	VI000443		UK	4	1.7	20	30	40	6.5	11.4	30.58
99	VI000453		UK	4.8	1.9	68	39	73	8.3	9.8	60.43
100	VI000461	MC	SEA	4.2	1.6	26	54	46	7.8	12.2	32.09
101	VI000466		SWA	4.7	1.6	33	60	53	8.6	11.4	35.98
102	VI000468		SWA	4.5	1.6	36	53	53	8.1	11	39.98
103	VI000470	MC	SWA	5	2	19	35	43	8	8.6	66.94
104	VI000487		SEA	4.8	1.6	16	40	40	7.8	11.2	39.39
105	VI000490		NA	4.4	1.3	22	45	40	7.1	10.4	32.51
106	VI000532	MC	SA	4.4	1.5	19	49	46	7.6	14.4	26.46
107	VI000537	MC	SA	4	1.5	25	47	46	7.1	12.6	25.9
108	VI000540		SA	4.4	1.6	22	38	43	6.6	11.4	31.93
109	VI000541		SA	4.7	1.9	20	51	40	7.7	11.6	29.73
110	VI000541_1		SA	4.7	1.9	20	51	40	7.7	11.6	30.61
111	VI000542	MC	SA	3.7	1.5	18	28	43	6.5	10.6	25.29
112	VI000549		SA	4	1.4	18	50	46	7.3	11.8	29.47
113	VI000551	MC	SA	4.1	1.5	22	41	43	6.7	11.8	28.62
114	VI000551		SA	4.2	1.5	17	35	46	7	10.4	27.38
115	VI000553		SA	3.7	1.3	19	51	43	7.4	10.6	26.12
116	VI000554	MC	SA	4.2	1.6	21	43	43	7.1	11.6	30.23
117	VI000555		SA	4	1.4	21	43	43	6.8	10.6	25.3
118	VI000559	MC	SA	4.4	1.4	23	43	43	7.1	11.6	29.35
119	VI000561		SA	5.6	2.1	23	32	40	8.4	12.4	49.62
120	VI000563		SA	4.7	1.7	23	63	46	6.9	11	29.6
121	VI000568		SA	4.1	1.5	26	57	43	7.2	11.8	25.89
122	VI000573		SWA	4	1.4	17	59	43	7.2	12	25.13
123	VI000575		SWA	4.1	1.5	23	58	43	6.4	10.2	25.41
124	VI000576		SA	4.2	1.3	21	50	43	7.2	12.2	26.87
125	VI000578	MC	SA	4.3	1.4	28	63	53	7.1	10.4	26.99
126	VI000580		SA	3.8	1.4	32	62	53	6.8	10.8	22.63
127	VI000580_1		SA	4.5	1.5	23	51	43	6.6	11.4	27.48
128	VI000581		SA	3.9	1.4	17	47	46	7	11.2	25.86
129	VI000583		SA	4.4	1.6	22	45	46	6.5	11.6	29.9
130	VI000583_1		SA	4.5	1.7	19	57	46	7.4	12.6	29.77
131	VI000589	MC	SA	3.9	1.5	22	39	40	7.1	11.4	33.25
132	VI000591		SA	4.9	1.9	20	30	40	7.3	11.6	38.98
133	VI000593		SA	4.9	1.7	23	53	40	6.9	12.4	29.59
134	VI000596		SA	5.4	2.1	32	43	53	8.4	10.2	44.91
135	VI000601		NA	4.4	1.7	21	38	40	7.2	11.4	32.47
136	VI000605		NA	3.8	1.3	22	17	40	6.1	10.8	34.1
137	VI000606		NA	4.5	1.6	22	23	40	6.5	11.2	35.08
138	VI000615		NA	4.7	1.8	29	44	43	7.4	11.6	38.07
139	VI000616	MC	SAM	4.7	1.9	20	50	39	7.6	13.6	32.76
140	VI000618	MC	SA	4	1.5	25	29	40	6.1	8.6	31.83
141	VI000618_1		SA	4.3	1.6	23	29	40	7.3	9	37.47
142	VI000621		SA	4.7	1.9	20	27	40	7.5	11.2	37.66
143	VI000625	MC	SA	3.9	1.6	21	51	43	7.5	11.6	35.66
144	VI000626		SA	5.1	2	24	46	40	8	11.8	42.5
145	VI000632		SA	4.4	1.6	23	39	40	6.9	10	32.39
146	VI000633		SWA	3.6	1.3	19	35	40	7.3	10.2	30.66
147	VI000633_1		SWA	3.6	1.3	19	35	40	7.3	10.2	28.08
148	VI000634		SA	4.3	1.4	19	36	40	7.3	10.8	39.97
149	VI000636		SA	3.9	1.4	26	46	43	7.7	12.8	35.26
150	VI000639		SA	4.5	1.6	20	53	40	8.3	10.4	36.93
151	VI000642		SA	4.7	1.9	25	46	43	7.7	11.2	51.78
152	VI000643		SA	4.4	1.6	22	33	40	6.8	11	32.43
153	VI000644		SA	4.4	1.7	15	40	39	7.7	11.6	36.91
154	VI000651		SA	3.9	1.6	17	23	39	6.8	10.2	30.46
155	VI000652		SEA	4.1	1.5	22	35	40	6.5	9.8	35.92
156	VI000654		SWA	4.1	1.6	26	30	40	6.8	8.2	34.34
157	VI000655		SWA	4.6	1.7	17	32	40	6.5	9.2	32.47
158	VI000655_1		SWA	4.1	1.6	15	25	40	7	9.8	27.52
159	VI000658		SWA	5	1.8	27	40	40	8.2	10.2	40.21
160	VI000662		SWA	4.4	1.6	18	27	40	6.6	9.8	35.97
161	VI000665		SA	4.7	1.8	20	29	40	7.3	9.4	38.81
162	VI000670		SWA	4	1.3	14	21	40	6.9	11.2	31.91
163	VI000670_1		SWA	4.4	1.5	18	33	43	5.9	9	31.99
164	VI000672		SWA	5.3	1.9	24	38	40	8.4	12	50.57
165	VI000676		SWA	5.2	2	25	36	40	7.9	12	41.57
166	VI000680	MC	NA	5.1	2	23	33	40	7.3	11.4	39.58
167	VI000680_1		NA	4.7	1.8	23	34	40	7.5	11.6	36.54
168	VI000681		NA	5.2	2.1	26	45	40	8	11.8	44.2
169	VI000684		AFR	4.6	1.8	25	34	40	7.6	11.8	42.99
170	VI000684_1		AFR	5.1	2	27	35	40	7.1	10	36.31
171	VI000686		SWA	4	1.5	16	24	40	6.5	11	27.2
172	VI000690		SA	4.1	1.5	21	27	40	6.8	10.8	31.9
173	VI000692		SA	5.1	2	23	38	40	7.4	10.4	41.07
174	VI000694		SA	5.1	1.9	32	42	40	7.9	11.2	51.43
175	VI000702		AFR	5.2	1.7	18	31	40	7.2	12.8	35.21
176	VI000703		AFR	4.7	1.5	23	37	40	5.9	9.2	36.64
177	VI000711		SWA	4.1	1.5	19	24	40	7.6	12.2	30.9
178	VI000713		SWA	3.9	1.7	20	15	40	6.6	10.6	29.95
179	VI000719		SWA	4.7	2	26	54	43	8.1	11.4	44.04
180	VI000721		SWA	5.6	2.3	27	43	40	8.4	12.8	49.74
181	VI000723	MC	SWA	4.5	1.6	22	29	40	7	10.6	29.85
182	VI000730		SA	4.8	1.7	23	55	43	7.6	11.8	33.81
183	VI000732	MC	SA	4.9	1.9	19	35	43	6.6	9	39.7
184	VI000733		SA	3.9	1.4	24	42	43	7.4	10.6	32.05
185	VI000735	MC	SA	4.6	1.8	21	41	47	6.9	10.6	39.3
186	VI000736	MC	SA	5.4	2	26	60	53	9.9	11.4	60.78
187	VI000738		SA	4	1.5	26	58	43	7.3	11.6	29.86
188	VI000742		SA	4.9	1.7	38	57	43	7.7	10.8	33.39
189	VI000749	MC	SA	4.9	1.7	23	51	43	7.7	11	31.98
190	VI000754		SA	3.6	1.3	21	40	43	7.3	10.8	25.65
191	VI000755		SA	3.8	1.4	17	37	43	7.3	10	23.69
192	VI000755_1		SA	3.9	1.4	21	40	43	6.8	8	22.26
193	VI000760		SA	5	1.8	28	49	43	7.8	12.4	33.6
194	VI000764	MC	SA	4.7	1.7	20	61	43	6.6	10	37.88
195	VI000766	MC	SA	4.4	1.7	23	46	40	7.1	11	34.56
196	VI000772		SA	4.8	1.6	17	42	43	7.3	10	39.26
197	VI000774		SA	4.1	1.6	23	46	43	7.7	11.2	27.5
198	VI000775		SA	4.8	1.7	22	50	43	7.5	12.4	37.7
199	VI000778		SA	4.5	1.7	23	38	43	8	11	36.09
200	VI000779		SA	4.6	1.8	19	60	43	7.8	13.8	33.14
201	VI000780		SA	4.1	1.7	15	35	43	6.7	11	30.67
202	VI000782		SA	4.4	1.7	25	31	40	7.4	12.2	34.01
203	VI000796		SA	4.5	1.8	25	53	43	6.8	8.6	31.46
204	VI000800		SA	5.1	1.9	26	51	40	7.5	11.8	40.68
205	VI000802		SA	5	2.2	25	50	40	8.3	12.4	47.96
206	VI000805	MC	SA	4.9	2	24	39	43	8.1	11.8	48.38
207	VI000807		SA	4.8	1.8	13	17	43	7.6	11.4	32.28
208	VI000815		SA	4.1	1.7	21	40	43	7.5	11.2	34.71
209	VI000815_1	MC	SA	4	1.5	19	26	53	8.2	9.4	34.74
210	VI000816		SA	4	1.8	18	46	53	8.6	11.2	39.14
211	VI000817		SA	4.1	1.9	26	42	53	8.9	11.8	41.88
212	VI000818	MC	SA	5	1.9	22	44	40	7.2	10.6	30.97
213	VI000821		SA	4.2	1.6	21	44	40	7.6	10.6	34.54
214	VI000825		SA	4	1.4	21	39	43	6.7	9.8	35.19
215	VI000826		SA	4.5	1.6	20	44	43	8	11.2	37.46
216	VI000830		SA	4.6	1.6	23	27	40	7.2	12	31.25
217	VI000833		SA	4.2	1.6	15	37	43	7.8	14	37.6
218	VI000835		SA	4.1	1.5	34	34	43	6.7	9.6	32.62
219	VI000837		SA	4.5	1.6	14	46	43	7.6	13	37.8
220	VI000844		SA	4.1	1.5	23	55	43	8.2	12.6	33.4
221	VI000848		SA	4.3	1.6	20	34	40	6.8	10	29.43
222	VI000850		SA	4.4	1.5	21	38	40	7.8	10.2	29.12
223	VI000851		SA	4.4	1.6	28	32	40	7.3	12.4	32.87
224	VI000852	MC	SA	4.3	1.6	17	20	40	7.1	10.8	30.94
225	VI000855		SA	4.6	1.6	27	48	43	6.8	9.8	35
226	VI000855_1		SA	4	1.7	39	52	43	6.4	9.8	28.22
227	VI000856		SA	4.4	1.6	21	33	40	7.5	11.2	30.99
228	VI000856_1		SA	4.7	1.7	23	48	40	7.7	11.4	34.48
229	VI000857		SA	4.3	1.6	21	40	40	6.5	10.4	29.36
230	VI000858		SA	4.2	1.6	14	42	40	6.6	11.2	32.22
231	VI000864		SA	4.5	1.6	22	43	43	7.5	11.4	29.54
232	VI000864_1		SA	4.2	1.6	24	42	40	7.7	12.2	28.65
233	VI000866		SA	4.5	1.4	26	35	40	7.3	11.4	33.37
234	VI000866_1		SA	4.6	1.7	20	26	40	8.1	12.2	30.36
235	VI000875		SA	4.9	1.7	22	41	40	7.7	11.6	32.12
236	VI000881		SA	4.2	1.4	25	49	43	8.1	11.2	32.33
237	VI000886		SA	4	1.5	31	51	43	7.5	11.4	34.45
238	VI000886_1		SA	4.4	1.7	27	41	46	8.4	11.6	39.8
239	VI000887		SA	4.9	1.8	24	42	43	9.2	13.6	48.62
240	VI000892		SA	4.3	1.5	25	48	43	6.5	10.4	27.94
241	VI000894		SA	4	1.6	26	50	46	7	10.8	30.56
242	VI000894_1		SA	4.3	1.6	17	47	40	8.4	10	29.17
243	VI000895		SA	3.8	1.6	22	45	43	7.8	12.8	31.98
244	VI000899		SA	4.6	1.5	16	38	40	7.5	11.2	34.29
245	VI000900		SA	4.8	1.6	14	47	40	8	13.6	31.58
246	VI000900_1		SA	4.2	1.3	21	41	43	6.8	11.4	33.12
247	VI000903		SA	5.1	1.5	16	51	40	6.8	10.4	31.06
248	VI000904		SA	5	1.7	22	44	43	7.6	11	42.7
249	VI000907		SA	4.2	1.5	21	46	43	7.1	9.8	34.67
250	VI000908		SA	4.6	1.7	14	32	40	6.8	8.2	30.45
251	VI000910		SA	4.3	1.4	18	34	40	7.3	12.4	31.15
252	VI000912		SA	4.6	1.6	24	39	43	7.6	12	31.38
253	VI000914		SA	4.3	1.6	20	42	43	8	12.2	35.14
254	VI000915		SA	3.4	1.2	16	31	40	6.7	11.4	27.68
255	VI000916		SA	4.3	1.6	19	31	43	7.3	11.4	29.26
257	VI000919		SA	3.9	1.9	14	36	40	6.8	11.2	29.2
258	VI000924		SA	5.2	1.8	22	49	43	8.2	12.2	37.84
259	VI000932		SA	3.9	1.6	31	57	53	7.8	10.8	28.54
260	VI000938	MC	SA	4.3	1.4	16	44	47	7.1	9.8	33.49
261	VI000940		SA	4	1.4	20	45	43	7.5	11.4	27.95
262	VI000942	MC	SA	4.4	1.8	17	41	40	8.8	10.8	46.06
263	VI000946		SEA	5.3	2.1	20	44	43	10.5	10.8	74.55
264	VI000953	MC	SA	5.1	2.2	24	44	43	8.6	10.8	66.37
265	VI000967		SA	4.5	1.8	38	44	43	9.2	11.6	50
266	VI000977		EA	4.6	1.8	19	36	39	6.9	8.8	33.74
267	VI000978		SA	5	1.5	16	46	39	7.8	11	46.22
268	VI000979		SEA	5	2.1	17	25	40	10.2	10.8	58.12
269	VI000981	MC	SEA	5.1	1.8	20	33	42	7	10.8	38.47
270	VI000983		UK	5.3	1.9	29	50	40	7.6	12.4	38.88
271	VI000986		SEA	4.8	2	24	42	40	8.7	13	48.42
272	VI000988		SA	4.9	1.9	23	47	43	7.6	10.4	48.85
273	VI000994		SA	4.7	1.9	15	37	39	8	11.2	35.53
274	VI000995		SEA	4.7	1.7	13	37	39	7.9	9.8	48.62
275	VI000998		SWA	4.3	1.5	24	41	47	6.7	9.8	31.08
276	VI000999		SWA	4.8	1.7	15	34	40	9.6	12.2	42.34
277	VI001001		SA	5	1.8	13	36	40	8.1	12.2	46.12
278	VI001010		EA	5.6	2.1	19	43	43	10.3	12.6	63.24
279	VI001013		EA	5.5	2.1	24	36	46	9.2	10.2	69.57
280	VI001023	MC	SA	5.4	2	18	43	43	8.1	12.2	34.71
281	VI001025		SA	4.4	1.5	11	46	46	6.6	9.8	38.25
282	VI001029		SA	5	1.9	17	34	43	6.4	10.4	28.58
283	VI001030		SA	4.9	1.8	17	40	43	7.1	11.4	32.53
284	VI001035		SA	4.3	1.3	15	25	43	6.4	9.2	26.63
285	VI001039		SA	4.6	1.5	20	51	43	7.2	12	33
287	VI001046		SA	4	1.3	27	43	46	7.8	11	36.36
288	VI001066	MC	OP	4.6	1.9	21	39	53	8.6	11.8	40.68
289	VI001075		OP	4.8	2	36	57	53	7.9	12.4	41.01
290	VI001082		SA	4.9	2.1	17	28	40	9.9	14.8	40.5
291	VI001087		OP	5.3	2	36	61	53	7.9	11.8	33.72
292	VI001088		OP	4.4	1.6	19	36	46	7.2	9.2	34.7
293	VI001093		OP	5	1.9	19	38	46	6.6	10.6	33.97
294	VI001095		OP	6	2.4	30	47	53	10.1	13.6	59.87
295	VI001096	MC	OP	5.5	2	21	37	43	8	12	52.69
296	VI001098		OP	4.5	1.7	20	37	44	8.8	12.6	40.32
297	VI001104		OP	4.7	1.8	18	38	45	7	10.2	42.39
298	VI001109		OP	4	1.6	17	26	46	6	9.8	33.54
299	VI001120		OP	4.8	1.8	27	49	45	7.3	12.2	34.52
300	VI001123		OP	4.6	1.7	29	64	46	6.7	10.4	37.27
301	VI001124	MC	OP	5.6	2.4	28	58	45	7.9	9.6	65.3
302	VI001126	MC	OP	4.8	1.8	47	56	53	8.6	13.6	39.77
303	VI001129		OP	4.2	1.6	32	64	53	7.9	12.8	36.62
304	VI001130		OP	4.1	1.5	28	60	46	7.2	12	35.82
305	VI001151		OP	5.8	2.4	26	46	43	8.7	9.6	57.48
306	VI001157		OP	4.7	1.7	23	57	47	7	11.2	35.6
307	VI001158		OP	4.9	1.7	21	41	42	7.3	12.2	36.38
308	VI001162	MC	OP	4.8	1.7	13	47	42	6.4	11	27.34
309	VI001183		SEA	5	1.8	37	49	53	8	12.2	47.81
310	VI001191	MC	SEA	5	1.9	26	50	46	9.9	13.8	52.93
311	VI001194		SEA	4.7	1.9	19	37	43	7.3	9.8	39.15
312	VI001195		SEA	4.8	1.7	19	28	43	7.5	10.8	39.67
313	VI001208		SA	4.2	1.8	20	41	45	6.7	10	41.36
314	VI001209		SWA	4.9	1.9	23	59	46	8	13.2	35.32
315	VI001211	MC	SEA	5.3	2.1	22	50	46	7.7	9.8	53.68
316	VI001217		SEA	6.4	2.3	39	54	53	8.9	12.4	48.52
317	VI001218		SEA	5.2	1.8	41	62	53	7.6	10.6	34.22
318	VI001220		SEA	5.5	2.1	21	39	43	9.7	10	53.06
319	VI001221	MC	SEA	5.6	2.2	28	45	44	9.1	10.6	69.72
320	VI001222		SEA	4.9	2.2	25	44	44	8.8	11.2	73.32
321	VI001225		SEA	5.5	1.8	39	55	53	8	11.6	37.73
322	VI001229		SEA	5.1	2.1	27	50	45	8.2	9.4	60.32
323	VI001229_1		SEA	5	2	27	55	46	7	9.6	58.1
324	VI001234		SEA	5	2.1	27	47	46	8.1	8.4	61.01
325	VI001244	MC	SEA	5.3	2.4	26	43	44	8.7	7.4	74.78
326	VI001248		SA	5	1.6	17	46	43	7	9.2	34.04
327	VI001248_1		SA	4.8	1.6	20	44	42	8.2	10.8	38.93
328	VI001256		MA	4.6	1.9	18	33	43	6.9	9.4	39.81
329	VI001260		SA	5.1	1.9	19	42	40	8.4	10.8	43.81
330	VI001268	MC	SA	5.1	1.8	20	39	46	6.5	10	34.34
331	VI001273		SA	4.8	1.8	29	47	44	7.5	11	30.46
332	VI001277		SA	4.4	1.8	20	41	45	6.5	11.2	33.5
333	VI001278		SA	4.5	1.6	18	44	45	7.6	10.2	30.63
334	VI001282	MC	SA	4.9	1.7	21	43	43	7.4	13	31.64
335	VI001284	MC	SA	5	1.7	21	42	43	5.8	8.8	31.7
336	VI001288		SA	4	1.6	12	35	46	7.1	10	27.54
337	VI001289		SA	4.3	1.4	25	31	46	7.8	11.2	30.65
338	VI001295		SEA	4.8	1.9	22	43	47	8.3	11	54.94
339	VI001300		SEA	5.2	2	27	41	43	7.9	11	49.17
340	VI001302		SEA	4.6	1.6	12	20	40	7.4	11.2	32.43
341	VI001304		SEA	5	2	26	37	43	8.8	11	51.33
342	VI001306		SEA	5	1.8	13	24	39	6.5	9.4	38.18
343	VI001306_1		SEA	4.8	1.9	26	44	43	7.2	11.4	36.77
344	VI001307		SEA	4.9	1.9	17	28	44	6.5	10.6	37.91
345	VI001308		SEA	4.8	1.6	16	32	45	7.9	11.8	42.84
346	VI001310		SEA	4.7	1.9	17	24	45	8	11.8	40.96
347	VI001315		SEA	4.2	1.8	22	34	47	7.6	10.6	30.03
348	VI001320		SEA	4.4	1.8	24	36	44	8.7	13.2	44.14
349	VI001321		SEA	3.9	1.5	14	35	47	7.3	9.2	31.71
350	VI001323		SEA	4.2	1.8	21	40	43	8.1	12.6	37.62
351	VI001326		SEA	5.4	2.1	17	21	40	10.1	11	46.86
352	VI001331		SEA	6.2	2.8	14	21	41	8.5	11	56.49
353	VI001332		SEA	5.6	2.2	25	45	45	8.4	11.6	48.5
354	VI001335		SEA	5.6	2.1	28	52	43	11.2	10.4	73.57
355	VI001339	MC	SEA	5.9	2.3	28	61	46	9.8	10.8	64.42
356	VI001346		SEA	5.7	2	18	41	44	9.9	11.2	67.57
357	VI001349		SEA	5.5	2.1	30	54	43	10.2	11.8	64.21
358	VI001353		SEA	4.7	1.8	25	48	48	7.3	11.4	41.48
359	VI001364		SA	5.6	2.3	29	45	49	8.2	11.4	60.17
360	VI001378		SA	4.3	1.5	20	47	43	7.4	12.6	26.61
361	VI001385	MC	SA	4	1.3	27	46	53	6.8	11.4	29.29
362	VI001386		SA	4.4	1.6	22	33	43	6.8	11.2	31.76
363	VI001391		SA	4.6	1.4	21	34	43	6.4	11.4	22.54
364	VI001391_1		SA	4.8	1.8	25	54	46	7.2	11.8	30.39
365	VI001400	MC	SA	4.6	1.6	23	58	46	6.6	10.6	34.27
366	VI001403	MC	SA	4.1	1.6	35	38	53	7.5	13	32.22
367	VI001406		SWA	4.1	1.5	18	58	43	6.6	11	28.71
368	VI001406_1	MC	SWA	3.9	1.5	17	49	43	7	9.8	32.79
369	VI001408	MC	SA	4	1.5	21	52	43	7.4	11.6	30.18
370	VI001410		SA	4.3	1.5	22	53	43	6.7	10.2	28.5
371	VI001411	MC	SA	4.5	1.5	25	49	43	6.3	10.8	27.38
372	VI001412	MC	SA	4.8	1.8	28	66	47	7.2	11	33.41
373	VI001419	MC	SA	4.4	1.8	21	50	43	6.8	10.6	28.78
374	VI001420		SA	4.1	1.4	18	52	46	7.5	12.4	27.36
375	VI001424		SA	4.7	1.8	25	69	43	7.6	11	31.23
376	VI001429		SA	4.4	1.6	19	39	40	6.8	10.2	29.95
377	VI001430		SA	4.6	1.5	23	40	43	7.1	10.4	22.34
378	VI001431		SA	4.2	1.5	23	41	42	6.5	9.6	23.2
379	VI001435	MC	NA	4.6	1.7	18	37	43	6.4	8.2	31.76
380	VI001445		SA	4.7	1.8	23	24	40	6.5	11.2	33.87
381	VI001448	MC	SA	3.7	1.5	15	58	43	6.9	10.4	21.15
382	VI001456		SA	3.9	1.4	23	46	43	7.1	11.4	31.04
383	VI001465		SA	4.6	1.6	20	51	43	6.9	11.6	31.97
384	VI001466		SA	4.8	1.7	16	39	40	5.9	8.4	36.6
385	VI001467		SWA	4.6	1.6	23	44	43	6.7	10	33.9
386	VI001468		SWA	3.9	1.2	19	34	43	6.4	10.8	23.25
387	VI001471	MC	SA	4.2	1.5	27	43	43	7.1	9.6	33.54
388	VI001477		SWA	4.3	1.6	18	34	43	6.2	12.2	30.51
389	VI001481		SWA	4.2	1.6	19	47	43	7.7	11.8	29.44
390	VI001482	MC	SA	5.2	1.8	21	45	43	7.8	12.8	31.99
391	VI001489		SWA	4.2	1.3	24	31	43	7.1	11.2	20.27
392	VI001490	MC	SWA	4.3	1.6	15	43	40	6.6	10.6	29.79
393	VI001490_1		SWA	4.1	1.4	16	39	46	7.1	10.8	30.52
394	VI001492		SWA	4.6	1.6	23	45	43	7.6	12.4	30.62
395	VI001497		SWA	4.5	1.6	23	50	43	6.6	11.2	28.45
396	VI001498		SA	4.8	1.7	17	39	40	7	11.6	32.7
397	VI001500		SA	4.6	1.6	28	58	40	7	12	27.67
398	VI001502		SA	4.1	1.8	14	47	43	8	10.4	31.82
399	VI001503		SA	4.2	1.7	25	46	43	7.5	11.4	53.34
400	VI001509	MC	SWA	4.4	1.6	17	40	43	6.6	12	32.21
401	VI001510		EA	4.5	1.8	19	44	40	7.1	9.2	36.62
402	VI001514	MC	SA	4.7	1.7	18	48	43	7	11.4	31.03
403	VI001520	MC	SA	4.1	1.4	18	24	40	6.7	11.8	23.85
404	VI001523		SWA	4.7	2	24	45	44	6.9	11	53.44
405	VI001533	MC	SA	4.6	1.6	27	59	53	7.3	12.4	29.89
406	VI001535	MC	SA	4.6	1.7	22	56	45	6.8	11.8	52.82
407	VI001539		SA	4.5	1.6	35	65	54	8	12	33.88
408	VI001539_1	MC	SA	3.9	1.4	39	71	55	7.6	11	28.62
409	VI001540		SA	4.8	1.7	25	58	44	6.7	10.6	54.8
410	VI001546		SA	4.5	1.5	19	67	46	6.7	10.6	30.43
411	VI001548	MC	SA	4.6	1.7	33	73	53	7.1	11.2	30.45
412	VI001550		SA	4.3	1.6	19	53	47	6.6	10.8	46.69
413	VI001552		SA	4.3	1.6	20	56	47	6.5	9.6	27.84
414	VI001556		SA	3.7	1.4	33	61	43	7	10.6	29.05
415	VI001556_1	MC	SA	4.1	1.3	38	72	43	6.6	10	27.98
416	VI001557	MC	NA	4.5	1.6	18	39	47	6	8.4	30.11
417	VI001558		SA	4	1.5	22	47	43	6.8	10.6	37.27
418	VI001560		SA	3.7	1.4	30	38	43	6.4	11	27.46
419	VI001562	MC	SA	4.1	1.5	14	36	47	6.9	10.2	29.11
420	VI001567		SA	3.9	1.3	17	28	43	7.2	11	21.56
421	VI001568		SA	3.9	1.6	26	47	53	6.8	9.2	31.03
422	VI001572		SA	4.2	1.5	31	50	53	7	11.2	33.89
423	VI001573		SA	4.6	1.6	24	33	43	6.7	11.2	33.71
424	VI001576	MC	SA	4.1	1.4	26	52	43	8.6	12.8	28.51
425	VI001577		SA	4.2	1.5	21	55	43	6.3	10	32.59
426	VI001579	MC	SA	4.8	1.7	20	48	40	7.1	13	34.95
427	VI001581		SA	4.1	1.5	20	51	40	6.9	10.6	29.52
428	VI001582		SA	4.1	1.5	20	37	40	6.5	10.2	31.38
429	VI001584		SA	4.4	1.5	20	43	43	7.5	11.4	33.65
430	VI001585		SA	4.5	1.6	18	43	40	6.4	11.4	27.01
431	VI001586		SA	4.2	1.7	18	32	44	6.9	12	30.91
432	VI001587		SA	4.3	1.6	26	59	43	6.4	11.6	27.73
433	VI001589		SA	4.2	1.6	23	37	44	6.4	11.2	28.59
434	VI001592		SA	5	1.8	20	45	43	7.3	10.6	37.61
435	VI001593		SA	4.7	1.7	22	37	43	6.3	9	33.19
436	VI001593		SA	4.5	1.4	19	41	43	6.5	9.6	38
437	VI001594		SA	4.3	1.6	17	33	43	7.3	12.4	32.75
438	VI001600		SA	4.5	1.5	21	48	43	6.5	10.6	35.41
439	VI001604		SA	3.9	1.4	20	43	43	7.7	11.2	29.85
440	VI001605	MC	SA	4.4	1.7	21	50	43	6.9	11	31.39
441	VI001607		SA	4.3	1.3	20	39	43	7.1	9.2	27.55
442	VI001612	MC	UK	4.7	1.8	22	41	45	6.7	9.4	30.8
443	VI001616		UK	5.2	2	30	51	44	6.9	10.8	35.84
444	VI001617		EUR	4.3	1.5	21	44	45	6.1	10.8	32.78
445	VI001619		UK	4.1	1.6	18	40	39	6.8	10.6	30.58
446	VI001623		SA	4.2	1.4	16	49	41	7.1	11.8	32.81
447	VI001624		SA	4.5	1.7	19	44	45	7	11.2	34.62
448	VI001627		SA	4.5	1.5	20	47	47	6.9	12.8	26.73
449	VI001627_1		SA	4.5	1.5	21	57	47	7.4	13.2	32.23
450	VI001628	MC	SA	4.9	1.8	21	44	43	6.5	11.2	28
451	VI001632		SA	4.7	1.8	18	46	47	7.2	12	36.13
452	VI001651	MC	SA	4.2	1.6	18	34	44	6.1	8.6	33.35
453	VI001652	MC	SA	4.3	1.4	17	44	46	6.6	11.6	33
454	VI001654	MC	SA	4.1	1.5	19	48	47	7.1	10.8	31.85
455	VI001660		SA	3.7	1.3	15	31	43	7.1	12	27.57
456	VI001662		SA	4.2	1.5	18	41	43	6.9	12.6	37.16
457	VI001664		SA	4.4	1.6	16	29	43	6.5	10.8	32.08
458	VI001665		SA	4.4	1.6	19	41	44	7	9.8	40.08
459	VI001669		SA	4.2	1.6	19	44	44	6.3	10.6	34.74
460	VI001678	MC	SA	4.9	1.9	14	23	41	6.7	10.8	36.83
461	VI001682		SA	4.3	1.5	19	43	47	6.6	11	28.6
462	VI001690		SA	4.6	1.5	16	31	43	6.5	10.6	32.95
463	VI001692	MC	SA	4.3	1.4	23	29	43	7.1	11.4	27.29
464	VI001693		SA	4.2	1.5	22	38	41	7.2	11.6	34.33
465	VI001695		SA	4.5	1.7	23	31	41	6.4	9.2	31.22
466	VI001698	MC	SA	5.1	2	20	31	42	7.7	13.2	32.92
467	VI001699		SA	5.2	1.9	23	45	45	6.9	12	33.72
468	VI001719		SA	4.1	1.6	20	40	43	6.8	11	39.17
469	VI001723		SA	4.5	1.6	18	37	47	6.8	11	33.72
470	VI001724		SA	4.3	1.5	22	35	44	6.9	11.6	28.94
471	VI001725		SA	4.2	1.8	21	43	43	6.7	11.6	32.48
472	VI001728	MC	SA	4.4	1.7	18	34	43	5.7	10.4	28.18
473	VI001729		SA	4.2	1.6	18	29	43	6.3	10	37.01
474	VI001733	MC	SA	5.3	2	18	41	42	6.9	9.2	40.23
475	VI001738		SA	4.7	1.9	20	33	43	7	10.2	38.48
476	VI001739		SA	4.1	1.5	17	45	47	6.8	11.8	32.28
477	VI001740		SA	4.1	1.3	18	41	47	7.3	12.4	33.99
478	VI001743	MC	SA	4.3	1.5	14	36	43	6.8	12.2	31.84
479	VI001749		SA	4.2	1.7	18	37	44	7.1	11.6	33.42
480	VI001750		SA	4.1	1.5	20	42	45	7.6	13.4	31.1
481	VI001751		SA	4.3	1.8	26	31	42	7.7	11.8	43.89
482	VI001752		SA	5	1.8	23	39	43	7.6	12	41.72
483	VI001754		SA	4.6	1.5	16	44	46	7.1	13.4	33.24
484	VI001755		SA	5.2	1.8	29	38	44	7.5	10.8	38.77
485	VI001755_1		SA	4.9	2	25	48	44	7.6	11.8	41.35
486	VI001756	MC	SA	4.6	1.7	19	45	44	7.4	12	34.48
487	VI001758		SA	4.6	1.6	18	52	48	6.6	11.6	32.63
488	VI001762	MC	SA	4.3	1.5	20	48	45	6.6	11.8	31.9
489	VI001769		SA	4.9	1.6	21	45	44	6.6	10.6	30.1
490	VI001773		SA	4.4	1.7	18	40	45	7	8.8	33.89
491	VI001774		SA	4.7	1.9	24	44	43	6.2	10.2	29.05
492	VI001782		SA	4.8	1.7	16	38	41	6.4	10.6	35.38
493	VI001783		SA	4.7	1.8	15	37	43	6.5	10.8	27.51
494	VI001791		SA	4.2	1.5	15	24	44	5.9	9.8	33.07
495	VI001791_1		SA	4.5	1.7	19	31	44	6.4	11	42.88
496	VI001796		EA	5	2.1	16	29	47	8.1	9.6	61.35
497	VI001797		EA	4.3	1.5	9	17	41	6.3	10.6	26.66
498	VI001798		SEA	4.3	1.7	16	39	43	8.1	11	38.94
499	VI001799		UK	4	1.3	17	40	47	6.5	8.2	37.24
500	VI001805		SA	4	1.4	23	44	43	7.1	10.6	26.36
501	VI001806	MC	SWA	4.4	1.5	24	42	40	6.3	8.8	28.48
502	VI001806_1	MC	SWA	5.6	1.9	20	34	40	8.2	11.4	33.16
503	VI001810		EA	5.4	2.1	22	43	44	9.4	11.8	57.33
504	VI001820	MC	EUR	4.2	1.7	20	50	48	7	11	32.08
505	VI001826		AFR	4.2	1.6	28	37	43	7.8	10	40.3
506	VI001830		SEA	4.6	1.6	29	37	54	10.4	12	49.17
507	VI001836		SA	4.7	1.6	25	57	46	7.3	10	42.8
508	VI001850		SA	3.5	1.2	20	29	53	7.6	10.8	28.93
509	VI001852		SA	4.3	1.7	12	46	40	6.7	10.8	31.76
510	VI001854		SA	4.3	1.5	19	34	46	7	10	36.97
511	VI001857		SEA	4.9	1.9	39	54	53	8.8	10.8	51.23
512	VI001859	MC	SEA	5.1	1.8	37	46	53	9.4	11	48.89
513	VI001866		SA	3.8	1.5	26	47	46	7.2	11	30.63
514	VI001870		SA	4.5	1.8	21	38	40	6.6	9.8	40.5
515	VI001870_1		SA	4.5	1.8	21	38	40	6.6	9.8	41.49
516	VI001871		SA	4.7	1.6	16	39	39	6.5	10.4	34.71
517	VI001880		SA	4.1	1.5	19	25	40	6.9	10.4	29.73
518	VI001883		SEA	5	2	26	37	42	8.2	12.8	57.72
519	VI001904		EUR	5	1.9	26	39	44	7.9	12.2	39.64
520	VI001906		EUR	5.5	2.1	24	33	42	7.8	11	54.94
521	VI001907		EUR	5.2	2	22	35	42	7.2	12.2	39.54
522	VI001918		EUR	4.5	1.8	23	41	43	7.6	12.4	45.29
523	VI001919		EUR	5.8	2.2	27	29	42	9.1	13.2	53.63
524	VI001921		EUR	3.8	1.6	19	29	43	5.8	10.6	29.1
525	VI001922		EUR	4.9	1.7	24	43	43	7	11	44.89
526	VI001933		EA	5	2.1	26	50	43	8.8	12.2	54.64
527	VI001939		EA	4.3	1.5	16	25	44	7.4	12.6	34.12
528	VI001956		EA	4.8	1.7	21	32	43	7.4	11	33.52
529	VI001969		EA	4.5	1.6	12	22	39	7	10	27.9
530	VI001974	MC	EA	4.6	1.8	21	33	44	7.2	11.4	36.62
531	VI001976		EA	4.6	1.7	23	31	43	7.9	13	32.81
532	VI001984		EA	5.1	2.1	34	49	43	7.7	12.8	41.95
533	VI001988		EA	5	2.1	21	32	43	7.9	11.4	43.86
534	VI001992		EA	4.8	1.8	22	28	43	6.9	11.8	36.99
535	VI001993	MC	EA	4.5	1.9	24	42	45	7.7	11.6	37.51
536	VI001995		EA	4.8	1.8	24	39	43	6.2	9.8	32.57
537	VI001996		EA	4.9	1.9	27	36	42	7.3	10.4	43.53
538	VI002002		EA	5.4	2.1	25	46	43	7.7	12.4	45.67
539	VI002004		SA	3.9	1.3	14	18	42	5.8	11	24
540	VI002009	MC	SA	4.1	1.6	17	25	44	6.9	11	33.63
541	VI002012	MC	SA	4.7	1.8	22	21	46	7.6	8.8	33.21
542	VI002014		SA	4.6	1.7	27	53	48	7.5	10.6	41.7
543	VI002021		SA	5.7	2.3	13	23	40	8.7	12	55.7
544	VI002029		SA	4.6	1.6	20	36	44	6.9	8.6	29.2
545	VI002030		SA	4.2	1.5	20	34	40	7.4	8.8	28.35
546	VI002033		SA	4.9	1.6	19	49	45	7.5	11.6	30.4
547	VI002034		SA	3.8	1.3	18	36	44	6.9	10.8	22.5
548	VI002035		SA	5.3	1.8	24	59	48	7.4	10.6	42.8
549	VI002036		SA	4.7	2.4	17	40	43	7.2	11.4	32.98
550	VI002047		NA	5.1	1.9	28	44	40	8.3	12.6	46.2
551	VI002048		NA	5.2	2.3	24	43	45	8.7	10.6	51.6
552	VI002050		NA	5.1	2	13	22	40	8	11.4	56
553	VI002051	MC	SA	4.9	1.7	26	59	46	6.7	10.8	36.36
554	VI002052		SEA	4.7	1.7	29	64	45	7.5	11.2	37.9
555	VI002053		SA	4.6	1.6	22	45	39	7.2	10.6	40.65
556	VI002055		NA	5	1.8	20	29	40	6.8	11.8	29.57
557	VI002057		SWA	4.7	1.8	18	21	40	7.9	11.8	36.71
558	VI002063	MC	NA	5.1	1.9	38	49	46	9.7	13.2	45.67
559	VI002067		SA	4.9	2.2	26	51	60	9.5	11.4	51.8
560	VI002068		SA	5	2	20	41	43	6.8	8	52.3
561	VI002071		NA	4.8	1.7	14	27	40	6.6	10.4	42.2
562	VI002077		NA	4.9	2.1	20	24	42	8.3	12.4	50.5
563	VI002078		NA	4.9	1.9	28	36	43	8	11	47.9
564	VI002079		NA	4.4	1.7	25	48	48	7.4	10	43.7
565	VI002083		NA	5	2	21	32	43	8.2	12.2	51.8
566	VI002085		NA	4.7	1.7	28	47	40	7.7	11.2	39.02
567	VI002086		SA	4.2	1.6	19	25	43	7.3	11.8	36.1
568	VI002090		NA	5.4	1.9	26	34	44	11.1	15.2	56.5
569	VI002096		EA	4.7	1.8	20	12	42	6.8	9.8	33.1
570	VI002101		EA	4.6	1.6	12	36	48	8.1	11.2	46.6
571	VI002103		EA	5.4	2.2	32	54	44	7.9	11.8	44.95
572	VI002103_1		EA	5.4	2.2	32	54	44	7.9	11.8	42.76
573	VI002104		EA	5.1	2	14	18	39	9.5	13	47.6
574	VI002106		EA	5.1	1.9	26	35	42	6	8.6	38.42
575	VI002115		EA	4	1.7	21	33	43	7.7	11.6	39.77
576	VI002122		SA	4.1	1.4	14	19	48	6.4	11.8	41.4
577	VI002124		SA	4.6	2	17	35	41	7.8	11.2	44.43
578	VI002126		SA	4.7	1.6	18	29	43	7.8	9.8	40.1
579	VI002127		SEA	4.6	1.7	16	20	44	8.3	9.8	32.5
580	VI002137		SEA	4.5	1.7	20	30	48	8.2	10.6	33.2
581	VI002139		SEA	5.2	1.9	20	29	46	7.8	10.6	54
582	VI002157		SA	4.2	1.6	20	48	46	6.6	9.8	30.39
583	VI002163		SA	4.3	1.7	18	30	43	6.7	9.2	39.3
584	VI002165		SA	4.3	1.6	26	39	43	7.3	11.2	34.24
585	VI002169		SWA	4.9	1.7	17	50	46	7.2	11.8	31.51
586	VI002173	MC	SA	4.6	1.6	20	56	48	7.3	11.4	36.8
587	VI002173_1	MC	SA	4.8	1.8	23	51	48	7.5	12	32
588	VI002176	MC	SA	4.6	1.7	17	37	40	7.7	13.2	31.1
589	VI002176_1	MC	SA	4.4	1.8	18	43	40	7.2	12.2	34.2
590	VI002177		SA	4.2	1.4	25	43	43	7	10.6	30
591	VI002183		SA	4.1	1.6	19	45	45	6.7	11.8	30.96
592	VI002185		SA	5.2	1.8	25	44	42	6.5	10.2	36.34
593	VI002186		SA	5.7	2	21	26	42	6.2	9.6	30.22
594	VI002188		SA	5	1.9	22	34	43	6.3	10.2	31.11
595	VI002190	MC	SA	4.3	1.6	19	22	43	6.4	10.6	30.13
596	VI002191		SA	3.7	1.1	13	30	48	7.8	12.2	24.1
597	VI002192		SEA	4.6	1.8	34	61	48	9.1	11.6	52.6
598	VI002194		SEA	5.2	2.1	31	49	45	9	11.4	59.8
599	VI002195	MC	SEA	5.4	2.1	29	43	43	8.8	11.2	57.9
600	VI002197	MC	EA	5.3	1.9	20	40	44	7.8	10.6	37.7
601	VI002206	MC	SEA	5.2	2.1	27	35	42	8.7	11.8	50.01
602	VI002210		SEA	4.9	1.6	56	81	53	8.9	12.6	33.9
603	VI002210_1		SEA	4.9	1.6	56	81	53	8.9	12.6	28.1
604	VI002217		SWA	4.9	1.8	13	20	40	6.8	11	33.2
605	VI002218		SWA	4.5	1.6	14	26	40	6.8	10.2	34
606	VI002218_1		SWA	4.4	1.5	14	23	40	6.6	10.4	34.1
607	VI002221		SWA	5.3	2.2	15	21	40	10.3	12.4	51.8
608	VI002224		SWA	4.5	1.6	17	29	40	6.5	10.2	34.7
609	VI002226		SWA	4	1.4	13	21	42	6	9.8	37.2
610	VI002227		SWA	5.5	2.2	13	19	40	10.7	12.6	56.7
611	VI002239	MC	SWA	4	1.5	16	25	42	5.2	5.8	34.3
612	VI002242		SWA	4.6	1.8	12	17	40	10.9	12.2	55
613	VI002248		SWA	5	1.9	13	18	40	9.5	11.4	52
614	VI002251		SWA	4.1	1.5	13	15	41	6.4	9.8	34.2
615	VI002255		SWA	4.3	1.7	15	21	40	7.9	9.6	44.2
616	VI002255_1		SWA	4.3	1.7	15	21	40	7.9	9.6	34
617	VI002263		SWA	5.2	1.9	17	21	40	6	8.8	31.2
618	VI002264		SWA	4.3	1.5	15	28	40	6.1	10.4	26.8
619	VI002268		SWA	5.2	2	15	17	40	11.2	12.8	52.2
620	VI002269		SWA	4.5	1.6	14	25	40	6.6	11.6	29.1
621	VI002277		SWA	4.4	1.4	15	34	41	5.8	9.6	34.6
622	VI002271		SWA	4.8	1.6	18	35	42	6.2	9.8	38.6
623	VI002274	MC	SWA	5.9	2	14	53	43	5.5	6.4	56.2
624	VI002278		SWA	4.3	1.6	24	35	43	5.2	8.4	38.5
625	VI002282		SWA	4.4	1.5	17	31	40	5.1	8	32.8
626	VI002284	MC	SWA	3.9	1.5	13	28	41	6.6	11	34.1
627	VI002285		SWA	4	1.5	14	32	42	5.2	8.6	28.4
628	VI002297		SWA	4.7	1.7	29	46	43	7.6	11.6	39.3
629	VI002297_1		SWA	4.2	1.6	17	34	41	6.1	9.4	31
630	VI002303		SWA	4.2	1.7	15	18	40	6	10.2	31.8
631	VI002304		SWA	3.9	1.6	12	16	40	5.4	9.2	31.3
632	VI002308		SWA	4.3	1.5	15	16	40	6	10	30
633	VI002309		SWA	4	1.5	17	17	40	5.1	8	30.5
634	VI002311		SWA	4	1.6	19	19	40	6.3	11	32.5
635	VI002316		SWA	4.7	1.8	15	34	42	7.9	10.8	52.5
636	VI002319		SWA	4.3	1.8	13	19	40	8	12.6	32.2
637	VI002331		SWA	4.3	1.6	11	13	40	7.3	11.8	33.7
638	VI002335		SWA	4.3	1.4	12	15	40	5.8	9.6	32.5
639	VI002337		SWA	4.3	1.6	16	20	41	5.8	9.4	35.64
640	VI002338		SWA	5	2	17	24	41	10.1	11.8	45.9
641	VI002342		SWA	5.1	2	17	22	41	7.4	10	43.2
642	VI002348		SWA	4.1	1.5	16	22	40	6	10	31.2
643	VI002350		SWA	4.9	1.8	16	21	40	6.7	12	31.2
644	VI002360		SWA	4.7	1.6	16	20	40	6.6	11.2	31.1
645	VI002363		SWA	4.9	2.2	14	19	41	10.9	11.6	50.2
646	VI002364		SWA	4.6	1.7	19	21	40	5.9	9.6	31.8
647	VI002371		EA	4.6	1.8	37	56	58	7.9	11.4	42.5
648	VI002376		SAM	5.2	1.8	51	62	64	8	11	42.2
649	VI002378		SEA	5	2	16	32	48	8.5	10	63.2
650	VI002381		AFR	4.8	1.9	20	36	43	7.2	11.4	43.1
651	VI002392		SEA	5.8	2.1	24	26	49	7.4	10.8	60.9
652	VI002396		SEA	5.2	2	20	21	44	7.8	9.2	61.8
653	VI002399		SEA	4.4	1.6	17	32	45	7.8	10.4	38.6
654	VI002402	MC	SEA	4.6	1.7	24	32	43	8.1	12.6	50.5
655	VI002411		SA	4.8	1.7	19	21	44	6.8	10	29.2
656	VI002412		SA	4.5	1.6	14	21	42	8.9	12.6	39.4
657	VI002416		SA	4.7	1.9	9	17	40	8.9	9.6	42.8
658	VI002425		UK	4.4	1.9	12	25	50	8.6	11	55.5
659	VI002426		UK	5.3	2	16	21	46	7.9	8.4	58.9
660	VI002429		EA	5.2	2.5	22	42	50	10.9	12.4	50.4
661	VI002432	MC	SEA	4.8	2	18	27	50	9.1	11	57.4
662	VI002436		EA	5.2	2.1	22	41	50	8.7	10.8	47.8
663	VI002437	MC	EA	4.3	1.6	23	46	46	7.5	12.4	35.6
664	VI002441		EA	4.9	1.6	23	33	44	7	11.2	44.2
665	VI002453		EA	4.8	1.7	19	35	43	7.9	12.8	26.3
666	VI002456	MC	EA	5.2	1.7	12	40	43	11.2	13.6	52
667	VI002468		SEA	5.3	1.9	28	48	44	9.2	12	43.2
668	VI002469	MC	SEA	4.4	1.9	23	66	50	8.8	13	51.6
669	VI002470		SEA	5.2	2	26	56	50	8.4	12.6	45.8
670	VI002472		SEA	4.4	1.5	23	49	45	7.9	11.4	30.86
671	VI002474		SEA	5.1	1.8	24	46	47	6.9	11	43.51
672	VI002477		SA	5.6	2.1	23	27	44	8.9	10	68.1
673	VI002479		UK	4.7	1.5	28	39	49	7.6	11.8	35.9
674	VI002484		SWA	5.5	2.2	23	32	43	8.3	12	48.5
675	VI002487	MC	SWA	4.6	1.5	20	51	43	7.5	12.2	31
676	VI002495		SA	4.2	1.3	15	31	49	6.4	10.4	24.7
677	VI002495_1		SA	4	1.3	12	33	50	7.3	12	29.5
678	VI002513		SEA	5.4	2.2	20	31	45	8.3	9.2	53.9
679	VI002514		SEA	5.3	2	21	29	50	8.7	10.4	57
680	VI002518		SEA	4.7	1.7	34	61	53	7.8	8.6	38.83
681	VI002520		SEA	4.5	1.9	19	39	53	8.2	11	54.3
682	VI002523	MC	SEA	5.2	2.2	18	48	60	7.9	11.8	52.5
683	VI002524		SEA	4	1.4	17	44	50	7.8	12	37
684	VI002527		SEA	5.5	2.1	19	32	50	10.2	13.2	63.2
685	VI002529	MC	SEA	5	2	19	63	50	5	7.4	57.1
686	VI002532	MC	SA	4.8	1.9	21	28	44	7.7	8.6	38.2
687	VI002533		SA	4.5	1.6	18	44	43	7.2	11	31.95
688	VI002537	MC	SWA	4.7	1.9	16	18	44	6.8	10.2	43.3
689	VI002539		AFR	4.5	1.9	21	42	50	8.5	12	43.6
690	VI002543		SEA	4.5	1.7	20	20	50	7	11.8	37.9
691	VI002545		SEA	5.5	1.8	19	31	45	7.7	11.8	36.2
692	VI002546		SEA	5	1.8	26	26	43	8.8	12	59.8
693	VI002558		AFR	5.1	2.3	25	32	44	7.2	9.6	52.8
694	VI002564		AFR	4.8	1.7	13	28	40	8	11	49.2
695	VI002568		AFR	5.5	1.9	24	36	49	7.7	10.6	58
696	VI002569	MC	AFR	5.2	1.8	22	50	50	8.6	11.4	53.5
697	VI002570		AFR	5.1	2.1	18	53	53	9	11.2	59
698	VI002573		SEA	4.8	1.7	16	38	42	8.9	12.2	49.2
699	VI002575		SEA	4.8	1.8	27	45	44	8	11	47.6
700	VI002583		EA	4.2	1.3	20	36	44	8.1	12.4	44.6
701	VI002584		OP	4.8	1.5	25	43	49	8.5	10	54.4
702	VI002585		OP	4.7	1.9	19	21	42	6.6	10.2	30.84
703	VI002587	MC	OP	5.3	1.8	14	26	42	7.8	11.4	54.1
704	VI002591		OP	4.5	1.7	16	43	42	7.2	12	40.1
705	VI002595		SEA	5.2	1.8	21	48	49	8.8	10.8	44.2
706	VI002601		SEA	5.7	2	27	43	44	8	9.6	58.1
707	VI002605		SEA	4.6	1.9	31	49	54	9.1	12.4	47.3
708	VI002607		SEA	5	2	21	40	49	8.5	10.6	56.1
709	VI002609		SEA	5.1	1.9	32	57	54	8.5	10	60.6
710	VI002611	MC	SEA	4.5	1.9	19	46	49	8.1	10.4	48.3
711	VI002613		SEA	4.2	2	18	39	45	8.4	12	65.7
712	VI002618		SEA	4.5	1.7	28	43	49	7.7	11.8	38
713	VI002624		SEA	4.7	1.5	21	24	49	9.1	12	55.8
714	VI002631		SEA	5.1	1.8	19	21	49	6.9	7.4	52.8
715	VI002632		SEA	3.7	1.7	18	32	50	8	9.4	57.2
716	VI002634		SEA	5.1	1.8	18	31	54	8.8	10.8	56.7
717	VI002636		SEA	5.3	1.8	23	28	50	8.5	9.6	58.6
718	VI002641		SEA	5.1	1.9	20	44	50	8.4	9	64.2
719	VI002646	MC	SEA	4.5	1.8	19	32	50	7.9	9	56.5
720	VI002647	MC	SEA	5.1	2.1	26	36	49	8.9	8.6	69.3
721	VI002654		SEA	4.4	1.7	17	42	50	7	9.4	51.4
722	VI002655		SEA	4.6	1.9	17	49	49	7.9	10.2	53.2
723	VI002657		SEA	4.8	1.7	14	37	49	8.2	10.8	46.8
724	VI002658		SEA	5.5	2.2	22	28	43	10.3	13.2	72.7
725	VI002661		SEA	5.4	2	23	31	45	7.9	11	44.1
726	VI002663		SEA	4.5	1.8	24	22	43	6.8	9.4	55
727	VI002664		SEA	5.2	1.9	20	34	49	7.7	11.2	43.1
728	VI002672	MC	SEA	5	2	22	32	49	8.3	10.4	54.3
729	VI002675		SEA	5.9	2	25	50	49	8.3	12	45.4
730	VI002677		SEA	5.6	2	30	42	45	8.3	10.2	53.9
731	VI002685		NA	4.6	1.9	21	37	44	9.9	9.6	60.5
732	VI002696		NA	6	2.3	28	29	43	8.4	8.4	72.6
733	VI002699		NA	5	2.2	22	40	45	9	12.6	66.1
734	VI002701		NA	4.5	2.1	23	30	44	8.2	11.4	59.3
735	VI002701_1		NA	4.5	1.8	13	27	43	8.1	12.2	44.8
736	VI002708		NA	4.5	1.7	17	27	44	8.5	11	57.2
737	VI002709		NA	5.2	2.1	13	18	42	7.2	9.8	51.9
738	VI002710		NA	5	1.9	12	18	42	8.2	9.8	65.7
739	VI002711		NA	4.5	1.9	17	20	43	7.5	9.6	63.4
740	VI002714		NA	5.1	2.2	12	25	40	8.4	11	64
741	VI002722		NA	5	1.7	20	28	47	9	12.8	49.4
742	VI002728		SAM	4.6	1.6	29	46	54	8.2	12.2	50.4
743	VI002739	MC	SWA	5	1.9	19	24	49	9	9	68.3
744	VI002745		SWA	5.1	1.8	19	28	47	7.2	11.2	50.1
745	VI002751		SWA	3.5	1.4	11	18	40	6	9.6	28.2
746	VI002755		SWA	4.3	1.7	13	15	40	6.3	10	39.1
747	VI002758		SWA	4.1	1.7	28	43	44	7.4	11.4	45.9
748	VI002761		SWA	4	1.7	15	21	40	6.5	9.6	34.6
749	VI002763		SWA	4.4	1.7	22	32	44	7.4	10.8	48.5
750	VI002765		SWA	4.1	1.5	13	22	41	6.1	10	35.8
751	VI002768		SWA	3.8	1.4	12	29	40	6.2	9.4	30.8
752	VI002775		SWA	3.8	1.5	13	24	40	7.7	10.8	33.6
753	VI002777		SWA	3.7	1.5	15	23	40	6.4	8.2	30.7
754	VI002779		SWA	4.9	1.9	26	35	44	9.6	10.2	62.1
755	VI002780		SWA	4.4	1.7	15	26	40	6	10	40.4
756	VI002781		SWA	4.1	1.7	16	26	40	6.9	12.4	33.6
757	VI002781_1		SWA	4.1	1.7	16	26	40	6.9	12.4	40.5
758	VI002782		SWA	4.1	1.5	14	22	40	6.6	9.2	31
759	VI002788		SWA	4.5	1.8	17	23	40	5.6	8	34.2
760	VI002791		SWA	5.3	2	11	24	41	7.8	10.2	51
761	VI002799		SWA	4.5	1.7	26	31	42	6.9	10.8	40.3
762	VI002802	MC	SWA	3.7	1.3	17	22	40	6.2	10.4	29.3
763	VI002812		SWA	3.6	1.4	12	22	40	6.7	11	31.7
764	VI002814		SWA	4.1	1.6	19	27	43	7.8	11	45.1
765	VI002820		SWA	4.6	1.8	24	46	47	7.6	9.6	44.9
766	VI002821		SWA	4.3	1.7	27	32	50	6.8	9.8	36.3
767	VI002828		SWA	4.3	2.1	20	31	44	6.6	11.2	31.5
768	VI002829		SWA	4	1.6	15	28	40	6.5	11.6	28.7
769	VI002830		SWA	4.1	1.5	14	28	40	6.3	11.2	27
770	VI002834		SWA	5.4	2	31	42	45	8.5	13	49.2
771	VI002848		SWA	4.7	1.6	15	38	40	6.6	11.8	36.9
772	VI002858		SWA	3.4	1.3	22	29	44	6	10.4	37.4
773	VI002859	MC	SWA	4	1.4	12	29	40	6.5	10.4	33.8
774	VI002860	MC	SWA	4	1.5	10	23	39	5.6	8.4	31.3
775	VI002862		SWA	3.5	1.4	20	39	44	7.1	12.4	29.6
776	VI002865		SWA	4.7	1.8	21	43	43	8.3	12.2	38.3
777	VI002866		SWA	4.7	1.7	19	38	49	9.4	13.4	37.8
778	VI002868		SWA	4.6	1.8	28	51	43	7.7	13	36.4
779	VI002870		SWA	4.3	1.6	12	17	40	7.1	11	41
780	VI002872	MC	SWA	4.6	1.7	13	41	41	6.8	12.2	36.2
781	VI002873		SWA	4.6	1.8	28	39	42	7.1	10.4	34.8
782	VI002875		SWA	4.3	1.6	21	41	45	6.8	11	34.1
783	VI002876		SWA	4.5	1.6	22	48	43	8	12.8	38
784	VI002877	MC	SWA	5.2	1.8	25	51	44	8.2	12.4	43.9
785	VI002878		SWA	5.4	2.2	24	29	43	7.1	8.2	48.8
786	VI002885		SWA	4.3	1.7	22	39	44	7	10.2	37.9
787	VI002887		SWA	5.2	1.9	31	42	44	9.7	13.6	50.2
788	VI002889		SWA	4.2	1.5	19	52	40	7.8	10.2	50.9
789	VI002890		SWA	4.7	1.8	21	35	44	8.2	12.2	47.7
790	VI002892		SWA	4.2	1.6	26	45	44	7.5	11.2	43.2
791	VI002894	MC	SWA	4.4	1.7	27	45	49	8.2	13.6	40.4
792	VI002903		SWA	4.8	1.7	32	28	45	7	11	41.6
793	VI002904		SWA	5.4	2.1	25	26	44	7.3	11.4	50.1
794	VI002906		SA	4.4	1.6	24	32	45	6.7	11.8	24.3
795	VI002914		UK	4.3	1.8	25	28	45	6.3	9.8	29.9
796	VI002915		UK	4.4	1.5	28	39	45	7.1	11.2	32.3
797	VI002916		UK	3.8	1.3	22	52	49	7.5	12.6	29.9
798	VI002921		SA	3.8	1.5	21	43	48	6.9	10	32.4
799	VI002923		SA	4.3	1.6	19	29	44	6.8	10.2	32.7
800	VI002925		UK	4.2	1.6	33	52	45	7.2	12	29.9
801	VI002926	MC	SA	4.2	1.5	23	47	45	7.1	11	32.2
802	VI002930		SA	4.9	1.9	32	39	43	10.2	12.2	40.3
803	VI002934	MC	SA	4.6	1.7	30	54	45	7.9	13.4	34.9
804	VI002939		SA	4.6	1.7	21	23	43	7.1	11.2	33.6
805	VI002939_1		SA	4.6	1.6	27	38	43	8.5	12.8	36.6
806	VI002942		SA	4.5	1.6	28	55	45	6.8	11.2	32.2
807	VI002955		UK	4.5	1.7	17	34	40	9.7	14	40.6
808	VI002956		SA	5	1.8	38	60	43	7.7	13	36.3
809	VI002957		SA	4.4	1.6	36	45	44	6.7	9.4	27.8
810	VI002968		UK	4.5	1.5	18	45	40	7.3	11.4	35.9
811	VI002970		SA	4.1	1.5	27	46	49	7.1	9.8	35.3
812	VI002980		SA	4.2	1.4	23	49	49	6.9	11.6	31.8
813	VI002986	MC	SA	4.1	1.3	21	39	47	7	10.6	34.2
814	VI002988		SA	4.5	1.6	26	49	49	6.6	11.6	31.6
815	VI002992		SA	4.8	1.8	33	52	50	8.3	12.8	39.7
816	VI002993	MC	SA	5	1.6	38	66	45	7.5	13	31.1
817	VI002995		SA	4	1.4	28	53	46	7.2	12	30.8
818	VI002999	MC	SA	4.2	1.5	29	50	45	7.2	11.8	33.1
819	VI003014		SA	4.2	1.6	29	46	49	8.3	12.6	37.6
820	VI003015		SA	5.2	1.8	31	42	44	8.3	12.4	37.6
821	VI003018		SA	5.6	2.2	34	46	43	8.2	11.4	46.6
822	VI003019	MC	UK	4.1	1.7	32	41	43	7.6	11.4	40
823	VI003019_1	MC	UK	4.3	1.7	34	49	44	7.3	11.2	42
824	VI003022		UK	4.3	1.4	33	45	45	8	11	34.1
825	VI003023		SA	4.2	1.4	28	32	45	7.9	11.8	29.6
826	VI003023_1		SA	4.8	1.7	34	59	49	7.8	11.2	26.8
827	VI003028		SA	4.7	1.8	22	43	50	6.6	10.8	31.7
828	VI003029		SA	4.3	1.5	27	47	45	7.3	12.2	28.9
829	VI003030		SA	4.8	1.4	31	45	45	7.8	10.4	38.9
830	VI003034	MC	SA	4.1	1.6	30	48	46	7.4	13.2	30.1
831	VI003035	MC	SA	4.4	1.6	33	56	45	6.8	11.4	31.2
832	VI003042		SA	4	1.4	29	53	49	6.9	10.6	33.7
833	VI003044		SA	4.6	1.8	37	56	49	7.1	10.8	30.1
834	VI003057	MC	SA	4	1.4	21	49	45	7.8	11.4	30.9
835	VI003062	MC	SA	4.4	1.6	29	48	45	7.5	10.2	32
836	VI003065		SA	4.6	1.9	28	41	44	7.7	14	30.6
837	VI003068	MC	SA	4.2	1.5	25	51	45	7.5	10.8	30.7
838	VI003068		SA	3.8	1.3	28	41	45	6.6	11	21.4
839	VI003070	MC	SA	4.6	1.7	30	49	45	7.1	11.8	29.8
840	VI003073		SA	4.2	1.6	28	47	44	7.5	12.2	25.9
841	VI003080		SA	5.3	2.1	34	50	45	9	11.4	40.8
842	VI003080_1		SA	4.3	1.4	30	39	46	6.9	11.4	25.3
843	VI003083	MC	SA	4.4	1.6	27	49	43	7.6	10.8	33.2
844	VI003084		SA	4.5	1.5	35	76	49	7.2	12	29.6
845	VI003085		SA	4.3	1.5	30	40	45	6.2	9.6	32
846	VI003088		SA	4.4	1.6	34	53	49	7.6	12.4	27.5
847	VI003090		SA	4.8	1.5	35	50	45	7.1	10.8	25.1
848	VI003092		SA	4.7	1.9	14	37	40	7.2	10.8	45.7
849	VI003096		SA	4.3	1.6	34	48	44	7.3	11.2	29.5
850	VI003106		SA	4.8	1.6	13	46	40	7.1	11	36
851	VI003108		SA	4.3	1.6	29	53	51	7.5	11.4	26.3
852	VI003111		SA	6	2.6	26	28	43	7.8	10.8	59.8
853	VI003112		SA	4.9	1.5	30	40	44	7.6	12.4	31.9
854	VI003114	MC	SA	3.8	1.3	31	47	45	6.6	11.6	29.8
855	VI003119		SA	4	1.4	35	50	49	6.6	11.4	25.7
856	VI003125		SA	4.8	1.8	33	29	44	7.8	9.6	49.5
857	VI003129		SA	5	1.7	29	54	49	8.4	12.8	35.2
858	VI003129_1		SA	5	1.7	32	55	44	9.7	12.4	51.3
859	VI003134		SA	4.2	1.5	34	53	49	8.2	13	24.8
860	VI003135	MC	SA	3.9	1.4	34	43	49	6.3	10	24.7
861	VI003140		SA	4	1.5	28	37	44	6.4	9.8	33
862	VI003148		SA	4.3	1.5	28	53	47	6.5	11	34.1
863	VI003148_1		SA	4.2	1.5	36	56	44	6.7	11.4	33.1
864	VI003150		SA	4.7	1.9	25	47	44	9.8	12	52.6
865	VI003156		SA	5.2	1.8	29	50	41	10	12	51.9
866	VI003159	MC	SA	3.9	1.6	24	66	49	6.5	11.6	26.7
867	VI003162		SA	4.1	1.5	32	54	49	6.5	10.6	29.4
868	VI003165		SA	4.3	1.6	15	34	46	7.6	11.8	32.3
870	VI003172	MC	SA	4.4	1.6	27	52	45	7.1	10.8	33.8
871	VI003174		SA	5.4	2	28	39	43	8.9	10.4	61.5
872	VI003181	MC	SA	4.5	1.6	13	30	46	6.8	11.6	36.6
873	VI003183	MC	SA	3.8	1.5	23	51	46	7.9	14.4	36
874	VI003186		SA	4	1.3	20	61	46	6.6	10.2	23
875	VI003187	MC	SA	4.2	1.8	19	40	46	7.2	12.2	40
876	VI003195		SA	3.7	1.4	16	32	47	7	11.4	25.7
877	VI003202		SA	3.3	1.3	15	36	46	6.2	11.8	24.5
878	VI003203		SA	4.4	1.7	19	33	46	8.3	11.6	48.4
879	VI003208		SA	3.8	1.8	17	23	46	8	10	49.9
880	VI003212	MC	SA	4.1	1.5	13	28	41	6.5	11	32.6
881	VI003214		SA	4.3	1.9	18	44	47	8.4	12.2	38
882	VI003220	MC	SA	5.2	1.7	28	52	45	7.3	10.6	42
883	VI003221		SA	5.3	1.8	23	37	46	7	9	53.1
884	VI003223		SA	5.4	2.1	13	22	39	7.6	9.4	56.2
885	VI003227		SA	4.9	1.8	22	34	45	8.1	12.4	36.8
886	VI003230		SA	4.7	1.6	28	63	49	8.3	12.2	29
887	VI003232	MC	SA	4.5	1.8	23	55	47	6.7	12.2	29.7
888	VI003234		SA	4.7	1.6	31	52	44	8.7	11.4	35.2
889	VI003235	MC	SA	4.4	1.7	23	52	48	7.2	11	32.9
890	VI003241		SA	4.3	1.5	26	36	44	6.5	9.2	30.1
891	VI003242	MC	SA	4.7	1.7	25	41	44	7.2	10.4	44.6
892	VI003246		SA	4.3	1.6	23	44	46	5.8	8.8	26.9
893	VI003248		SA	4.5	1.6	24	31	44	8	11.4	41.1
894	VI003250		SA	5.6	1.8	26	47	44	7.7	12.8	41.1
895	VI003250_1		SA	5.7	2	28	46	45	8.5	13.2	38.1
896	VI003251	MC	SA	4.8	1.7	25	43	46	6.7	12.2	25.6
897	VI003251_1	MC	SA	4.8	1.8	23	43	46	6.8	11.6	31.4
898	VI003252	MC	SA	4.3	1.5	21	45	46	6.4	12.8	31.7
899	VI003252_1		SA	4.9	1.7	31	50	44	6.5	10.6	31.1
900	VI003253		SA	4.2	1.6	24	46	47	6.7	11.6	31
901	VI003255	MC	SA	4.3	1.7	17	48	48	6.3	11.2	28.6
902	VI003259		SA	4.4	1.6	17	45	40	7	11	35.9
903	VI003259_1		SA	4.8	1.6	22	44	48	7	11	35.7
904	VI003262		SA	4.7	1.7	19	37	45	7	9	39
905	VI003263		SA	4.9	1.8	23	34	45	8.9	13	42
906	VI003269		SA	3.3	1.3	17	46	48	6.6	10.2	21.7
907	VI003273		SA	3.8	1.5	17	44	45	6.7	12.4	27.9
908	VI003276	MC	SA	5.4	1.6	18	35	48	7.5	13	26.2
909	VI003281		SA	3.8	1.3	19	51	48	7.4	13.2	26.9
910	VI003292		SA	4.8	1.7	25	54	48	7.1	10.4	36.3
911	VI003295		SA	4.3	1.5	24	41	45	6.8	10.6	35
912	VI003309		SA	4.8	1.8	26	46	47	7.6	12.4	32.2
913	VI003311		SA	4.4	1.6	21	27	44	7.2	12.2	33.2
914	VI003315		SA	4.9	1.9	29	48	47	7.8	11.8	39.3
915	VI003316		SA	5	1.8	29	46	45	7.9	13	33.6
916	VI003322		SA	4.6	1.6	32	50	47	7	12.4	29.4
917	VI003329	MC	SA	4.5	1.7	30	63	48	7.8	13.4	34.4
918	VI003332	MC	SA	4.7	1.6	27	47	46	6.9	11.6	35.8
919	VI003337	MC	SA	4.5	1.5	28	61	47	7.5	13	33.3
920	VI003338		SA	4.2	1.4	28	42	44	6.7	11.2	32.1
921	VI003342		SA	5.1	1.9	28	45	47	7.5	11.8	44.5
922	VI003345		SA	4.4	1.6	21	44	46	6.8	11.8	32.4
923	VI003346		SA	4.5	1.9	20	35	46	7.1	11.4	43.3
924	VI003347		SA	3.4	1.4	23	72	54	7.3	12.4	33.6
925	VI003351		SA	4.6	1.5	17	47	48	6.7	11	27.2
926	VI003354		SA	4	1.5	20	49	52	7.3	12.4	34.7
927	VI003355		SA	4.2	1.4	16	45	50	6.5	10.4	35.5
928	VI003356		SA	3.9	1.5	18	36	47	7.7	11.6	31.5
929	VI003360		SA	4.2	1.3	23	56	51	8.8	12.4	39.08
930	VI003363		SA	3.9	1.3	26	56	54	7.3	12	41.67
931	VI003364	MC	SA	4.3	1.7	21	37	46	9.1	11.8	50.6
932	VI003370		SA	3.5	1.5	16	25	47	17.1	11.4	27.4
933	VI003379	MC	SA	5.1	1.8	37	60	47	8	12.8	41.9
934	VI003380		SA	4.3	1.4	27	52	47	6.7	10.8	36.5
935	VI003381		SA	5.3	1.8	17	25	40	9.1	9.2	47.4
936	VI003382	MC	SA	4.2	1.6	34	47	48	6.9	11.4	41.2
937	VI003389		SA	4.7	1.5	21	39	47	6.6	9.8	33.4
938	VI003391		SA	4.7	1.8	25	69	51	7.7	13	37.2
939	VI003402		SA	4.1	1.4	28	51	48	6.9	12.4	33.8
940	VI003407	MC	SA	3.6	1.3	18	51	48	7.1	9	31.2
941	VI003407_1		SA	4.6	1.4	21	47	47	6.9	10.4	39.3
942	VI003412		SA	4.8	1.7	16	20	44	7.2	9	44
943	VI003413		SA	3.9	1.3	20	42	46	7.2	11	30.4
944	VI003413_1	MC	SA	4.8	1.6	26	44	45	7.2	11.8	37.5
945	VI003415		SA	4.3	1.7	26	45	46	9.5	14	40.7
946	VI003420		SA	3.7	1.4	15	41	52	7.4	12.2	38
947	VI003427		UK	4.8	1.8	26	36	45	7.2	10.6	47.8
948	VI003428		UK	4.7	1.5	27	49	46	7.5	11	45.4
949	VI003432		SA	3.7	1.5	16	32	47	6.5	11.4	31.4
950	VI003437		SA	3.9	1.4	19	36	47	6.3	10.4	32.8
951	VI003438		SA	4	1.4	19	54	50	6.8	11.2	37.4
952	VI003438_1		SA	4.5	1.5	24	48	47	6.9	11.2	40.6
953	VI003440	MC	SA	4.5	1.6	26	47	45	7	9.8	38.3
954	VI003443		SA	4.7	1.5	29	64	47	6.6	11	35.5
955	VI003444		SA	4.6	1.6	22	45	47	6.8	12.2	31.2
957	VI003455	MC	SA	4.7	1.6	23	51	46	7.2	12	39.1
958	VI003456	MC	UK	4.3	1.5	36	52	48	6.5	10	30.3
959	VI003458		SA	4.2	1.6	25	51	47	6.1	9.6	36
960	VI003461		SA	3.5	1.3	20	47	47	6.8	10.4	32.6
961	VI003462		SA	4.8	1.5	26	55	44	7.3	10	33.9
962	VI003465	MC	SA	4.1	1.7	21	48	47	7.4	11.8	33.6
963	VI003470	MC	SA	3.7	1.4	34	52	55	6.9	11	25
964	VI003472		SA	4.3	1.5	30	55	45	6.3	11	30.6
965	VI003473		SA	3.5	1.4	32	54	47	6.7	12.2	33
966	VI003476		SA	4.6	1.6	31	38	44	7.6	12.2	37.4
967	VI003477		SA	3.5	1.4	24	48	45	7	9.6	28.4
968	VI003480	MC	SA	4.6	1.8	23	60	47	7.8	10.8	59.9
969	VI003489		SA	4	1.5	25	45	45	7.2	10.6	45.2
970	VI003490	MC	SA	4	1.6	19	40	46	6	9.8	31.6
971	VI003493	MC	SA	3.7	1.4	18	39	45	6.6	10.8	31
972	VI003494		SA	4.2	1.4	20	47	47	7.2	9.4	41.3
973	VI003501		SA	4.1	1.5	25	64	47	7.1	9.6	35.5
974	VI003514	MC	SA	4.7	1.5	19	43	44	6.7	10.4	31.1
975	VI003517		SA	3.9	1.4	26	56	47	6.5	10.6	29.3
976	VI003517_1	MC	SA	5.1	1.6	34	58	44	6.7	10.6	29.9
977	VI003523		SA	4.8	1.6	28	56	47	7.1	11	33
978	VI003529		SA	4.3	1.5	20	41	47	6.6	11	40.6
979	VI003532		SA	4.1	1.5	23	59	47	6.7	11.2	31.7
980	VI003533		SA	4.5	1.6	22	49	45	7.2	12.4	35.4
981	VI003534	MC	SA	4.8	1.7	17	44	45	7.2	9	33.8
982	VI003534_1	MC	SA	4.3	1.5	20	56	46	7.8	11.8	37.1
983	VI003535		SA	4.4	1.6	23	43	45	7.2	9.8	36
984	VI003537		SA	3.7	1.5	24	50	48	6.9	9.2	34
985	VI003537_1		SA	4	1.7	22	55	47	7.7	11.2	33.7
986	VI003541		SA	4.1	1.6	19	47	47	7	10.4	38.3
987	VI003543		SA	3.9	1.5	25	57	45	7.6	11.2	35.4
988	VI003548	MC	SA	4.2	1.5	23	53	47	7	11.8	30.6
989	VI003553		SA	5.4	1.9	34	60	47	7.9	11.6	46.6
990	VI003554	MC	SA	4.5	1.5	36	65	49	6.7	10.2	36.1
991	VI003558		SA	4.4	1.5	25	59	48	6.8	9	37.6
992	VI003559		SA	5.1	1.7	31	56	48	7.4	10.8	37.3
993	VI003560		SA	4.4	1.4	25	57	46	7.5	12.4	35.8
994	VI003560_1	MC	SA	4.4	1.5	24	55	46	6.3	8.2	32.7
995	VI003563	MC	SA	4.4	1.4	33	65	47	7.1	11.4	36.9
996	VI003565		SA	4.6	1.7	26	47	45	8.1	11	49.2
997	VI003567		SA	3.9	1.5	23	63	46	6.9	10.8	35.6
998	VI003574		SA	4	1.4	26	47	46	7.7	10.8	41.3
999	VI003576		SA	4	1.3	27	46	48	6.6	8.2	30.5
1000	VI003577	MC	SA	4.3	1.5	25	50	48	6.8	9.8	34.1
1001	VI003577_1		SA	3.5	1.3	22	49	48	7.5	11.4	39.8
1002	VI003587		SA	4.5	1.5	27	47	44	6.9	10.6	38.9
1003	VI003593		SA	4.3	1.4	27	46	47	7.1	10	41.4
1004	VI003594		SA	4.8	1.5	29	46	45	7.2	11.2	42.4
1005	VI003596		SA	5	1.7	23	49	46	7	10.2	57.7
1006	VI003599		SA	5.1	1.9	31	50	45	7.9	11.2	46
1007	VI003599_1		SA	4.8	1.7	28	45	46	8.5	12.8	43.3
1008	VI003601		SA	4.6	1.6	33	52	47	7.7	11	48.4
1009	VI003602	MC	SA	4.8	1.9	24	57	49	8	10.4	42.1
1010	VI003616		SA	4.4	1.6	25	41	45	7.3	11.2	32.5
1011	VI003616_1		SA	4.4	1.6	25	41	45	7.3	11.2	35.3
1013	VI003624		SA	4.7	1.6	21	36	48	7.5	9.8	38.3
1014	VI003625		SA	4.8	1.7	24	33	45	7.2	12.4	35.4
1015	VI003626		SA	4.9	1.7	33	53	46	7.1	11	38.9
1017	VI003629		SA	4.5	1.8	34	57	46	7	10.6	33.4
1018	VI003633		SA	4.1	1.6	31	57	46	7.4	9.6	37.8
1019	VI003633_1		SA	4.7	1.6	32	58	46	7.5	11.8	35.2
1020	VI003635		SA	4.2	1.7	24	53	46	6.7	9.8	36.5
1021	VI003638		SA	4.7	1.7	33	44	46	7.3	11.2	35.5
1022	VI003640		SA	4.7	1.8	31	56	44	8.4	12.2	40.9
1023	VI003642	MC	SA	4.8	1.5	24	54	46	7.5	12	40.9
1024	VI003648	MC	SA	4.5	1.5	30	43	45	7.8	11.6	38.9
1025	VI003652		SA	3.8	1.4	26	41	45	7.1	10.8	35.2
1026	VI003658	MC	SA	4.3	1.7	27	44	45	7	12	37.8
1027	VI003660		SA	4	1.4	28	51	46	8	12	37.2
1028	VI003664	MC	SA	4.4	1.6	30	46	46	8.3	12.4	38.8
1029	VI003668		SA	4.3	1.4	35	45	45	7.5	11.2	37.7
1030	VI003672		SA	4.5	1.7	23	44	46	7.2	11.6	39.1
1031	VI003678	MC	SA	4.3	1.5	26	42	46	6.4	11.8	36.8
1032	VI003679		SA	3.6	1.5	29	57	47	7.5	11.8	38.2
1033	VI003679_1		SA	3.6	1.5	29	57	47	7.5	11.8	47.7
1034	VI003685	MC	SA	4	1.5	29	50	47	7.2	11.2	35.2
1035	VI003688		SA	4.5	1.7	29	47	45	6.6	9.4	38.1
1036	VI003693		SA	4.9	1.8	29	38	44	8.3	13	38.3
1037	VI003694		SA	4.7	1.7	21	52	47	7.9	10.6	39.4
1038	VI003696		SA	3.8	1.4	15	54	48	7.2	10.8	34
1039	VI003699	MC	SA	3.6	1.3	15	55	48	5.9	10.8	29.4
1040	VI003701		SA	4.1	1.5	18	55	51	7.4	10.8	35.5
1041	VI003720	MC	SA	4	1.5	18	37	46	6.9	11.8	28.5
1042	VI003721		SA	3.9	1.6	20	42	46	7	10.4	32.4
1043	VI003722		SA	4.9	1.9	24	36	44	8.8	11.4	49.6
1044	VI003725	MC	SA	5.9	2	32	35	45	9.1	11.2	42.2
1045	VI003728		SA	4	1.4	24	48	46	7	11	35.2
1046	VI003733		SA	4	1.5	23	49	47	6.6	10.6	35.3
1047	VI003733_1	MC	SA	3.9	1.5	26	49	46	6.5	10.8	32.8
1048	VI003734		SA	4.8	1.8	26	48	46	7.8	11.6	42.2
1049	VI003734_1	MC	SA	4.8	1.8	26	48	46	7.8	11.6	41.8
1050	VI003734_2	MC	SA	4.8	1.8	26	48	46	7.8	11.6	45.8
1051	VI003738		SA	4.2	1.6	24	65	54	7.2	12.4	35.2
1052	VI003739		SA	3.9	1.6	32	55	60	7.9	12	40.8
1053	VI003744	MC	SA	4.3	1.8	22	51	50	7.5	12	33.9
1054	VI003748		SA	4.5	1.5	22	51	48	6.2	10.2	38.5
1055	VI003755	MC	SA	4.7	1.8	22	48	44	7.3	11.6	35.7
1056	VI003760	MC	SA	4.4	1.6	25	56	47	7.2	11.8	33.7
1057	VI003764		SA	4.6	1.6	30	59	54	8.1	12.2	38.5
1058	VI003768		SA	4.3	1.6	19	58	48	7.1	11.2	39.4
1060	VI003775		SA	3.8	1.5	20	52	48	6.7	11.4	30.3
1061	VI003776		SA	4.7	1.6	19	52	50	7.3	11.8	38.3
1062	VI003783		SA	5.2	1.8	29	34	44	8.6	11.2	43.4
1063	VI003785	MC	SA	4.2	1.5	25	40	43	8	14.4	36.5
1064	VI003790		SA	4.3	1.4	27	54	55	6.6	11.8	33.4
1065	VI003795	MC	SA	4.1	1.4	19	47	49	6.9	12.4	40.4
1066	VI003797		SA	4.2	1.5	21	47	46	7.2	12.4	37.5
1067	VI003799		SA	4	1.5	20	48	45	6	10.2	30.8
1068	VI003800		SA	4.6	1.9	17	42	40	6	8.4	33.63
1069	VI003801	MC	SA	4.8	1.8	27	41	45	8.1	12.2	48.8
1070	VI003809		SA	5.4	2.1	22	36	44	9.3	12.6	47
1071	VI003811		SA	4.6	1.8	22	52	48	7.4	11.2	38.1
1072	VI003816		SA	5.2	2	16	30	40	7.8	10.8	56.8
1073	VI003825		SA	4.2	1.4	23	38	46	6.8	11	31.3
1074	VI003827		SA	3.9	1.4	22	52	46	6.7	11.6	28.23
1075	VI003835		SA	4.2	1.4	22	50	46	7.9	11.8	28.99
1076	VI003842		SA	4.8	1.8	22	40	40	6.3	8.8	32.8
1077	VI003844		SA	4.2	1.7	20	45	46	7.1	11.2	29.33
1078	VI003852		SA	4.8	1.8	23	41	43	8.2	11.2	38.54
1079	VI003853		SA	4.8	1.9	30	44	43	7.3	11.6	33.32
1080	VI003856		SA	4.4	1.5	26	33	46	6.5	10.2	41.1
1081	VI003858		SA	4.3	1.5	16	34	45	7.1	11.8	30.31
1082	VI003873		SWA	3.7	1.6	24	55	46	7.1	9.2	38.09
1083	VI003874		SA	4.2	1.5	22	45	43	6.4	10.6	37.31
1084	VI003882	MC	SWA	4.7	1.6	15	35	40	6.6	10	29.03
1085	VI003886	MC	SA	4.4	1.5	25	45	43	7.6	10.4	41.47
1086	VI003886	MC	SA	4.8	1.8	23	35	43	7.5	9.6	39.04
1087	VI003887		SA	4.7	1.6	44	61	53	8.4	13	37.84
1088	VI003887_1		SA	4.6	1.6	42	71	54	8.2	12.4	39.51
1089	VI003891		SWA	4.7	1.7	16	21	40	8	12.6	33.34
1090	VI003893	MC	SA	4.8	1.7	35	53	53	6.9	11.6	38.08
1091	VI003894	MC	SA	4.5	1.6	20	58	43	7.4	12	31.73
1092	VI003895		SA	4.3	1.7	22	61	43	7.6	12.6	33.5
1093	VI003897		SWA	3.9	1.6	21	44	53	6.8	10.8	24.14
1094	VI003906		SA	4.2	1.4	18	29	43	6.6	9.2	26.47
1095	VI003906_1		SA	4.6	1.6	19	30	40	7.2	11	28.63
1096	VI003907	MC	SWA	4.2	1.6	19	19	40	7.4	11.8	35.07
1097	VI003909		SEA	4.9	1.8	17	40	39	6.8	9.8	34.31
1098	VI003911		SEA	5.1	1.7	20	49	46	7.7	10.4	43.49
1099	VI003911_1		SEA	4.2	1.3	30	54	53	7.9	12.4	31.21
1100	VI003914	MC	SA	4.6	1.5	23	50	43	6.6	11.4	33.53
1101	VI003916		SA	4.4	1.5	24	56	40	7.2	11.6	28.06
1102	VI003918		SA	5.2	1.7	26	51	46	6.9	10.6	35.98
1103	VI003922		SA	4.5	1.6	22	47	43	7	11.6	27.73
1104	VI003924		SA	4.8	1.5	26	54	43	7	12.2	29.48
1105	VI003925	MC	SA	4.5	1.6	19	40	43	7	11.6	26.04
1106	VI003927	MC	SA	4.7	1.5	26	53	46	6.5	10.6	30.69
1107	VI003929	MC	SA	4.2	1.3	23	35	40	6.1	10.4	27.88
1108	VI003930		SA	3.8	1.4	21	30	40	7.3	10.8	29.51
1109	VI003930_1		SA	3.6	1.3	20	26	40	6.6	10.6	27.7
1110	VI003930_2		SA	3.7	1.4	21	29	40	6.7	10.6	29.19
1111	VI003932		SA	3.9	1.5	24	53	43	7.2	10	35.54
1112	VI003933		SA	5.3	1.6	26	62	43	7.3	11.8	34.77
1113	VI003935		SA	4.1	1.4	14	42	39	6.7	10.8	28.87
1114	VI003939		SA	4.2	1.5	31	42	43	6.1	10	30.41
1115	VI003939_1		SA	4.2	1.6	17	41	39	7.3	11	31.28
1116	VI003941		SWA	4.2	1.4	15	40	40	7.3	11.6	34.64
1117	VI003942	MC	SWA	4.4	1.6	19	32	40	5.7	8.6	31.31
1118	VI003943		SWA	4.8	1.6	19	25	40	5.6	8.8	34.03
1119	VI003944	MC	SWA	4.6	1.7	17	40	40	7.3	11	41.42
1120	VI003947	MC	SA	4.9	2	23	46	40	7.6	11.4	42.72
1121	VI003948	MC	SA	4.8	1.9	23	43	40	7.6	12	34.05
1122	VI003950		SA	4.4	1.6	15	25	40	9.4	14.6	39.4
1123	VI003951		SA	5.1	2	18	29	40	9.3	13.8	39.8
1124	VI003951_1		SA	4.1	1.5	19	43	43	7.4	13	32.34
1125	VI003951-2	MC	SA	4.1	1.6	15	46	40	8.3	14.4	36.95
1126	VI003953		SA	4.2	1.6	17	26	40	6.7	11	29.5
1127	VI003954	MC	SA	4.5	1.7	24	35	40	6.9	11	36.55
1128	VI003957	MC	SA	4.5	1.6	28	59	43	6.8	11	32.88
1129	VI003958	MC	SA	4.6	1.6	25	41	43	7.5	12	33.92
1130	VI003959	MC	SA	4.4	1.6	26	56	43	7.4	11.8	31.55
1131	VI003961		SA	5	1.9	33	43	40	8.7	11.4	42.33
1132	VI003961_1		SA	4.4	1.6	26	50	43	6.7	9.4	31.98
1133	VI003962		SA	4.7	1.6	41	70	55	7.8	11.2	39.59
1134	VI003967		SA	4.1	1.6	30	67	54	6.9	10	35.75
1135	VI003968		SA	4	1.5	12	27	43	6	9	22.52
1137	VI003974		SA	3.8	1.4	27	35	43	6.9	9.6	28.26
1138	VI003975		SA	4.2	1.4	22	37	40	6.7	11.6	28.1
1139	VI003984		SA	4.1	1.5	22	35	40	6.5	10.2	29.21
1140	VI003993		SA	4.2	1.6	20	34	40	7.4	11.2	33.81
1141	VI003995		SA	4	1.5	23	46	43	7.3	11.6	26.86
1142	VI004002		SA	4	1.3	20	38	43	6.8	10.4	29.14
1143	VI004005		SA	4.2	1.4	21	43	43	6.8	11.2	29.97
1144	VI004006	MC	SA	4.1	1.4	16	52	43	6.8	13.2	30.76
1145	VI004010	MC	SA	4.5	1.5	20	50	43	7.7	10.6	37.28
1146	VI004011		SEA	5	2	24	41	54	9.8	9.2	51.55
1147	VI004013		SWA	5	1.7	26	41	43	9.5	9.6	45.39
1148	VI004014		SWA	4.9	1.5	22	41	40	7.5	11	34.74
1149	VI004024	MC	OP	5	1.7	19	51	47	8.4	11.4	50.5
1150	VI004028		SEA	4.5	1.5	39	80	55	8	10.4	38.3
1151	VI004033		SEA	6	2.1	23	46	43	11	12.2	65.63
1152	VI004034		SA	4.3	1.5	22	52	43	6.4	11	34.07
1153	VI004035		SA	4.5	1.5	21	49	40	7.2	13.2	27.28
1154	VI004038		SA	4	1.4	19	35	43	6.3	11.4	26.4
1155	VI004040		SA	3.9	1.4	22	51	43	7.4	12.4	29.79
1156	VI004042		SA	4.4	1.5	26	52	40	6.9	11	24.79
1157	VI004044		SA	4.3	1.4	24	48	43	6.9	10.6	29.79
1158	VI004044_1	MC	SA	4.2	1.6	16	38	43	7.1	11.8	30.78
1159	VI004045	MC	SA	4.3	1.5	19	40	43	7.6	13.4	27.4
1160	VI004047		SA	4.1	1.4	29	50	40	7.7	12.4	24.28
1161	VI004048		SA	3.6	1.4	22	40	43	7.3	11.6	26.7
1162	VI004048_1	MC	SA	4	1.4	16	33	39	6.6	11.4	25.76
1163	VI004053		SA	4.3	1.5	24	41	40	6.2	9.4	31.21
1164	VI004055		SA	4.7	1.6	29	49	43	7.6	9	37.6
1165	VI004058		SA	4.6	1.6	25	65	43	7.1	10.2	35.19
1166	VI004058_1		SA	3.9	1.3	38	57	54	6.7	9.6	30.65
1167	VI004059		SA	4.2	1.4	30	39	43	6.7	12.2	31.62
1168	VI004069_1		SA	4.6	1.7	29	44	43	6.8	11.4	33.58
1169	VI004069	MC	SA	4.7	1.8	25	50	43	7.7	12.8	38.24
1170	VI004073		SA	4.2	1.5	16	37	40	6.6	10.6	28.91
1171	VI004074		SA	4.1	1.6	14	31	40	6.4	9.6	25.89
1172	VI004078		SA	4.2	1.4	21	59	47	7.2	11	31
1173	VI004078_1		SA	4.5	1.4	30	59	48	7.1	11.2	45.5
1174	VI004080		SA	4.3	1.5	22	31	43	6.7	12	26.83
1175	VI004080_1		SA	4.8	1.6	17	42	40	6.7	11	28.41
1176	VI004085		SA	3.7	1.3	18	38	40	7.8	13	30.19
1177	VI004085_1		SA	4.5	1.6	20	49	40	7.5	12.2	29.36
1178	VI004090		SA	4.2	1.6	27	29	40	7.4	11.4	35.18
1179	VI004091		SA	4.1	1.5	29	41	43	6.3	10.4	30.24
1180	VI004095		SA	4.3	1.5	26	44	53	7.5	11.4	32.82
1181	VI004096	MC	SA	3.9	1.4	25	53	53	6.9	10.8	30.15
1182	VI004096_1	MC	SA	3.7	1.4	30	59	53	7.3	10.8	32.04
1183	VI004097		SA	4	1.4	23	42	43	6.9	11	31.02
1184	VI004101		SA	4.8	1.5	26	58	40	7	9.8	27.95
1185	VI004102		SA	4	1.5	21	42	44	6.3	9.8	29.95
1186	VI004102_1		SA	3.8	1.4	19	28	43	6.1	9.4	29.08
1187	VI004105		SA	3.9	1.3	21	44	40	6.6	10.2	39.19
1188	VI004106		SA	4.1	1.4	21	51	40	6.7	10.2	31.49
1189	VI004109		SA	4.4	1.6	17	40	43	7.2	10.2	31.71
1190	VI004110		SA	4.7	1.6	24	56	47	7	12.4	31.7
1191	VI004112		SA	5.4	1.9	16	29	40	6.8	10	34.43
1192	VI004114		SA	4.9	1.6	20	47	45	7.3	12.6	36.23
1193	VI004117		SA	4.2	1.4	14	52	47	6.4	11.6	23.2
1194	VI004123		SA	4.6	1.8	19	33	43	7.3	11.4	37.87
1195	VI004123_1		SA	4.6	1.6	16	43	43	7.3	12.2	38.13
1196	VI004129	MC	UK	3.7	1.6	19	26	43	5.4	9.4	25.66
1197	VI004136		SA	3.9	1.4	19	32	40	6.7	9.6	28.77
1198	VI004137		SA	4.4	1.5	22	45	43	7.4	10.6	34.49
1199	VI004138	MC	SA	4.5	1.5	19	49	40	7.3	11.4	39.96
1200	VI004142		SWA	4.4	1.6	13	17	40	6.9	11.2	35.4
1201	VI004144		SWA	4.2	1.6	14	25	40	6.4	11.4	31.8
1202	VI004145	MC	SWA	4.2	1.5	14	28	40	5.8	10.2	32
1203	VI004146		SWA	4.5	1.5	15	22	41	6.9	9.2	34
1204	VI004146_1		SWA	4.5	1.5	15	22	41	6.9	9.2	34
1205	VI004147		SWA	4.2	1.5	17	22	40	6.2	10.4	30.3
1206	VI004154		EUR	4.3	1.7	16	25	45	6.3	9.8	35.9
1207	VI004157		EUR	4.5	1.7	22	27	44	6.5	11.4	31.11
1208	VI004161		EUR	4.3	1.7	23	23	45	6.1	10.2	36
1209	VI004162		EUR	4.6	1.5	23	24	45	6.1	10.6	33
1210	VI004163		EUR	3.9	1.3	19	25	45	6.1	10.8	34.5
1211	VI004163_1		EUR	4.5	1.6	25	27	45	6.4	11.6	33.3
1212	VI004166		EUR	4.7	1.8	17	21	40	6.2	9.4	34.5
1213	VI004171		EUR	4.4	1.7	25	29	45	6.2	10	37.1
1214	VI004171_1		EUR	4.4	1.7	14	19	41	5.8	10.6	29.6
1215	VI004172		EUR	4.1	1.5	20	27	45	6	9.8	36.2
1216	VI004173		EUR	4.3	1.6	18	28	41	6.5	10.2	29.8
1217	VI004174		EUR	4.9	1.7	28	30	45	6.3	10.2	28.5
1218	VI004175		EUR	4.7	1.6	18	32	40	6.8	12.2	33.5
1219	VI004176		EUR	4.1	1.6	19	34	46	6	9.6	31.6
1220	VI004177		EUR	4.7	1.7	25	30	46	6.4	11.6	34.9
1221	VI004183		EUR	4.6	1.9	14	33	39	10.8	11.4	56.8
1222	VI004184	MC	EUR	4.8	1.7	28	30	44	7.8	12.6	34.3
1223	VI004195		SA	5	1.8	31	40	45	5.6	8.6	33.4
1224	VI004200		SA	4.1	1.3	38	50	45	7.9	12.6	48.5
1225	VI004210		NA	4.3	1.5	20	19	46	6.9	10.8	34.8
1226	VI004212		NA	4.1	1.5	25	30	45	6.2	9.4	33.1
1227	VI004215		NA	4.7	1.5	16	22	41	6.9	11.2	35.7
1228	VI004215_1		NA	4.3	1.6	23	23	46	6.7	10	35.4
1229	VI004216		NA	4.3	1.7	24	26	45	5.9	8.8	34
1230	VI004221		SA	3.9	1.5	25	24	45	6.3	8.4	37.3
1231	VI004233		SA	5.5	2.1	28	38	45	7.6	11.2	53.5
1232	VI004237		SWA	4.6	1.6	33	34	44	7.1	10.6	40.4
1233	VI004239		SWA	4.1	1.5	17	25	40	5.9	9	34.9
1234	VI004241		SWA	4.4	1.6	17	21	40	6.2	10.2	34.4
1235	VI004243		SWA	4.5	1.6	16	25	39	6.7	11.8	36.8
1236	VI004243_1		SWA	4.5	1.5	18	22	40	6.1	10.4	34.6
1237	VI004243_2	MC	SWA	4.5	1.7	19	24	40	6.6	10.4	37.4
1238	VI004244	MC	SA	4.8	1.7	30	24	44	6.2	9.4	34.4
1239	VI004245		SA	4.5	1.5	30	58	47	7.3	11.8	37.9
1240	VI004246		SA	4.9	1.6	27	53	46	6.7	10.4	35.8
1241	VI004248		SA	4.3	1.4	17	26	40	6	9.4	38.6
1242	VI004251		SA	4.2	1.6	16	25	39	6	9.6	35.5
1243	VI004252		SA	4.3	1.5	15	23	39	6.5	10.2	39.7
1244	VI004255		SA	4.2	1.4	16	25	40	6.4	10.6	34.2
1245	VI004261		SA	3.7	1.4	19	31	41	6.2	8.8	33.5
1246	VI004264		SA	3.9	1.5	20	23	45	6.1	10.8	34.9
1247	VI004274		SA	4	1.4	15	19	41	6.4	10	35.2
1248	VI004282		SWA	4.2	1.6	16	20	41	6.5	10.4	34.9
1249	VI004284		SWA	4.3	1.5	18	21	41	5.7	9	35.6
1250	VI004287		SA	4.4	1.6	18	26	41	5.8	9	39.3
1251	VI004288		SA	4.8	1.8	18	23	40	5.9	10	37.2
1252	VI004289		SA	4.2	1.4	18	28	40	6.3	10.6	32.9
1253	VI004291		SWA	4.4	1.7	17	26	40	6.3	10.4	35.9
1254	VI004294		SWA	5.4	1.9	28	29	43	6.5	10.6	40.5
1255	VI004297	MC	SWA	4.3	1.6	18	25	40	6.1	10.2	37.5
1256	VI004299		SWA	5.1	1.8	18	29	40	7	10.8	35.7
1257	VI004301		SWA	4.4	1.5	18	22	40	6.8	10.4	35
1258	VI004302	MC	SWA	4.3	1.6	16	25	46	6.3	10.4	38.2
1259	VI004305		SWA	5	1.7	20	24	40	6.1	9.2	33.3
1260	VI004307	MC	SWA	3.8	1.5	19	23	40	6.4	10.8	37.1
1261	VI004309		SWA	4.3	1.5	22	24	40	6	10.6	35.8
1262	VI004312	MC	SA	4.5	1.5	21	27	39	7.2	11.2	38.1
1263	VI004320		SA	4.7	1.6	19	25	41	6.1	9.4	40
1264	VI004324		AFR	5.2	2	29	38	45	8.7	13.6	49.7
1265	VI004325		AFR	4.4	1.5	16	20	40	6.6	8.4	31.9
1266	VI004327		SWA	4.1	1.5	15	19	40	6	10.6	33.5
1267	VI004333		SWA	4	1.6	18	23	42	6.3	11	36.8
1268	VI004336		SWA	4.1	1.7	28	38	44	7.1	10.6	45.8
1269	VI004339		SWA	4.4	1.7	18	35	41	6.3	9.8	48
1270	VI004340		SA	4.2	1.7	17	22	40	6.5	11.2	37.7
1271	VI004346		SA	4.3	1.7	19	26	40	6.6	10.2	37.3
1272	VI004347		SA	4.5	1.7	21	26	41	5.7	9	35
1273	VI004347_1	MC	SA	4	1.5	20	22	40	6.1	10.6	36.8
1274	VI004351	MC	SA	4.2	1.4	20	18	41	6.5	10	34.3
1275	VI004352		SWA	3.9	1.6	21	29	42	6.1	11	48.2
1276	VI004356		SA	4.7	1.7	21	25	41	6.4	10.2	36.3
1277	VI004360		SWA	5.5	1.7	15	24	41	7.4	9.8	58.6
1278	VI004361		SWA	4.5	1.6	16	24	42	7.5	13	35.6
1279	VI004368		SWA	4.3	1.5	26	38	44	6	10.4	28.98
1280	VI004378		SWA	5.2	2	17	41	41	7.9	11.4	59.2
1281	VI004379		SWA	3.8	1.6	19	21	40	6.2	10.4	32.1
1282	VI004382		SWA	4.3	1.5	20	21	40	6.7	11.8	34.3
1283	VI004391		SWA	4	1.6	16	35	41	6.7	10.8	35.2
1284	VI004400		SWA	4.1	1.7	21	27	42	6.8	11.6	35.8
1285	VI004401		SWA	4.1	1.5	20	22	39	6.2	10.6	33.7
1286	VI004403		SWA	5	1.8	20	26	39	6.1	9.2	36.8
1287	VI004406		SWA	4.3	1.6	20	22	40	6.4	10.6	35.6
1288	VI004407		SWA	4.2	1.5	21	21	39	6.1	10.6	33.1
1289	VI004409		SWA	4.3	1.6	20	22	39	6.2	9.6	35.4
1290	VI004411		SWA	4.5	1.6	19	22	40	5.7	9	34.9
1291	VI004415		SWA	4.8	1.6	21	23	41	6.3	10.2	36.8
1292	VI004419		SWA	4.5	1.4	18	27	39	6.6	10.6	38.3
1293	VI004423	MC	SWA	4.2	1.5	18	21	40	5.8	9.2	34
1294	VI004424		SWA	4.1	1.5	17	23	40	6.2	10.4	31.5
1295	VI004425		SWA	4.6	1.8	19	24	42	6.6	10.8	35.1
1296	VI004427		SWA	4.6	1.8	19	33	41	8.1	12.6	51.9
1297	VI004432	MC	SWA	3.8	1.5	20	26	40	6	9	37.1
1298	VI004434		SWA	4.2	1.7	25	26	40	6	10	31
1299	VI004436		SWA	3.9	1.5	20	25	39	5.8	24	38
1300	VI004440		SWA	4.3	1.6	22	22	40	6.3	10.4	34.5
1301	VI004449		SWA	4.5	1.7	21	25	40	5.9	9	35.7
1302	VI004451		SWA	4.3	1.8	18	41	40	7.3	12.2	43.8
1303	VI004464		SWA	4.2	1.6	17	21	40	5.7	8.6	39.6
1304	VI004471		SWA	4.2	1.5	22	20	40	6	9.4	35.3
1305	VI004473		SWA	3.9	1.6	22	29	41	6	11.2	34.8
1306	VI004478		SWA	3.9	1.5	19	29	43	5.8	8	37
1307	VI004480	MC	SWA	4.3	1.6	17	20	41	6.3	9.8	34.4
1308	VI004481		SWA	4.6	1.7	21	19	41	6.9	10.8	34.8
1309	VI004485		SWA	4.5	1.7	20	27	41	5.9	10	29.5
1310	VI004485_1		SWA	4.6	1.7	20	32	42	6.6	12	31.5
1311	VI004491		SWA	4.3	1.5	21	30	40	6.4	12.6	31.1
1312	VI004494		SWA	4.2	1.5	21	21	41	6.1	10.4	33.7
1313	VI004494_1		SWA	4.2	1.5	21	21	41	6.1	10.4	34.1
1314	VI004505		SWA	4.4	1.6	16	19	40	6.3	11.2	36.9
1315	VI004506		SWA	4	1.5	17	21	40	5.6	10	35.1
1316	VI004508		SWA	4.5	1.6	18	23	41	6.6	11.6	35.4
1317	VI004508_1		SWA	4.5	1.6	18	23	41	6.6	11.6	36.4
1318	VI004525		SWA	4.2	1.6	18	19	41	5.9	9.8	32.2
1319	VI004525		SWA	3.8	1.4	17	25	41	6.6	11.4	32.1
1320	VI004529		SWA	3.5	1.3	16	26	43	6.4	11.8	27.7
1321	VI004529_1		SWA	5.2	1.9	23	40	49	8.3	12.2	57.3
1322	VI004533		SWA	3.8	1.4	11	21	40	6.9	10.8	33
1323	VI004538		SWA	3.6	1.6	19	22	41	6.4	12.2	39.8
1324	VI004551		SWA	4	1.4	15	21	39	5.5	9	33.1
1325	VI004552		SWA	3.7	1.5	14	20	42	5.6	10	26
1326	VI004558		SWA	4	1.7	17	19	40	6.2	10.6	39.8
1327	VI004560		SWA	4.1	1.6	17	20	39	6.7	9	38.5
1328	VI004565		SWA	4	1.5	18	20	39	6.1	10.4	36.5
1329	VI004570		SWA	4.1	1.5	17	19	39	6	9.4	34.1
1330	VI004572		SWA	4	1.4	17	20	42	7.1	10.2	37.2
1331	VI004574		SWA	4.1	1.6	18	24	39	6.7	11	36.6
1332	VI004580		SWA	4.1	1.6	20	23	39	6.8	11	36.2
1333	VI004581		SWA	3.8	1.4	20	22	40	6.5	11.6	39.4
1334	VI004582		SWA	4.4	1.7	17	19	40	6.2	10.6	36.9
1335	VI004589		SWA	4.1	1.5	17	35	42	6.1	9.8	34.6
1336	VI004592		SWA	4.9	1.5	20	29	42	5.1	7	38.2
1337	VI004594		SWA	4.7	1.8	24	28	39	5.8	7.4	36.9
1338	VI004598		SWA	4.2	1.7	19	21	41	5.8	7.6	36.2
1339	VI004599		SWA	4.9	2	19	25	41	7.7	10.4	37.7
1340	VI004603		SWA	4.1	1.5	16	24	41	6	9.6	33.9
1341	VI004604		SWA	3.7	1.5	21	23	40	5.7	10.2	34.4
1342	VI004610		SWA	5	2	18	44	43	6.6	10.4	39.4
1343	VI004611		SWA	4.5	1.6	20	28	43	6.5	11	36.2
1344	VI004613		SWA	4.5	1.9	19	26	41	6.9	10	55.7
1345	VI004613		SWA	4.5	1.9	19	26	41	6.9	10	54.8
1346	VI004628		SWA	4.5	1.6	24	43	49	6.7	10	34.9
1347	VI004633		SWA	4.1	1.8	20	28	40	7.9	11	50.9
1348	VI004634		SWA	4.1	1.6	21	23	39	6	9.2	34.6
1349	VI004636		SWA	3.7	1.4	16	19	40	6.1	9.8	37.7
1350	VI004639	MC	SWA	4.3	1.5	19	29	39	6.2	8.8	36
1351	VI004642		SWA	3.8	1.5	18	20	41	5.3	6.8	33.3
1352	VI004645		SWA	3.7	1.5	21	20	39	5.5	7	35.3
1353	VI004647		SWA	4.2	1.7	17	21	39	6	9.4	36.7
1354	VI004662		SWA	4.1	1.5	17	20	40	5.7	7.8	33.4
1355	VI004662_1		SWA	4	1.5	17	34	40	5.8	11	35.4
1356	VI004665		SWA	4.1	1.8	19	20	40	5.1	7.6	35.2
1357	VI004666	MC	SWA	4.3	1.5	15	35	40	7.3	10.8	35.2
1358	VI004671		SWA	3.5	1.4	13	23	41	6.1	9.8	35.9
1359	VI004673		SWA	5.7	1.7	20	25	40	9.3	10.4	53.3
1360	VI004673_1		SWA	4.9	1.8	21	37	45	7.2	10.8	41.9
1361	VI004678		SWA	4.4	1.6	17	56	43	7.6	12	44.3
1362	VI004685		SWA	4.1	1.5	17	31	41	6.2	8.6	36.6
1363	VI004689		SWA	4.7	1.7	17	42	41	6.7	11.2	57.9
1364	VI004689_1		SWA	5.7	2.1	21	43	43	7.5	10.4	57.9
1365	VI004691	MC	SWA	3.7	1.5	19	29	40	6.4	11.2	36.7
1366	VI004691		SWA	4.1	1.6	17	47	41	7.1	11.8	39
1367	VI004694	MC	SWA	4.5	1.8	19	35	40	6.4	10.2	37.9
1368	VI004699		SWA	4.5	1.8	21	45	44	7.7	13.2	58.3
1369	VI004701		SWA	4.9	1.6	22	45	42	7.2	11.2	39
1370	VI004702		SWA	5.3	1.9	21	50	45	7.5	12.8	49.8
1371	VI004705		SWA	4.2	1.5	21	37	41	6.6	9.4	41.3
1372	VI004710	MC	SWA	3.4	1.4	19	29	43	6.9	9.8	40.7
1373	VI004724		SWA	4.5	1.5	20	38	41	6.5	11.2	37.9
1374	VI004724_1		SWA	4.5	1.5	20	38	41	6.5	11.2	31.5
1375	VI004727		SA	4.6	1.7	16	27	40	6.4	9.2	38.8
1376	VI004734	MC	SWA	4	1.6	16	20	40	5.3	6.2	38.3
1377	VI004738		SA	4.3	1.3	25	50	47	7.1	11.2	35.3
1378	VI004738_1		SA	4.1	1.3	26	47	45	7.4	12	38
1379	VI004739		SA	3.7	1.4	19	40	47	6.6	10.2	25.3
1380	VI004741		SA	4.1	1.4	26	45	47	7.5	12.2	33.4
1381	VI004743	MC	SA	4.5	1.5	24	59	48	7.1	10	32.5
1382	VI004744		SA	5	1.7	37	59	55	7.5	12.2	36.7
1383	VI004745		SA	4.5	1.6	23	58	43	6.3	10.2	35.4
1384	VI004749		SA	4.6	1.5	22	44	41	6.5	11	37.2
1385	VI004751		SA	4.2	1.4	19	52	47	6.8	9.2	27
1386	VI004751_1		SA	4.4	1.5	27	58	47	6.8	11	28.4
1387	VI004753		SA	4.3	1.5	25	60	47	7	11.6	33.5
1388	VI004757		SA	4.2	1.7	24	52	45	6.5	10.4	29.8
1389	VI004758		SA	4.2	2.4	22	52	49	6.8	10.4	32.8
1390	VI004759		SA	4.8	1.5	21	54	46	6.4	11.6	33.4
1391	VI004759_1		SA	5	1.7	24	48	46	7	13.6	33.8
1392	VI004760		SA	4.8	1.4	19	51	46	6.8	11.2	31.2
1393	VI004761		SA	4.4	1.6	20	55	46	6.5	10	41.4
1394	VI004763		SA	4.1	1.4	17	40	45	6.8	12.4	30.1
1395	VI004779		SA	4.4	1.6	19	43	41	6.8	11.8	36.6
1396	VI004781		SA	4.2	1.6	20	38	45	6.1	9.8	31.8
1397	VI004781_1		SA	4.5	1.7	20	39	45	7	11.2	31.7
1398	VI004783		SA	4	1.4	22	40	47	6.3	12	30
1399	VI004784		SA	3.8	1.6	36	45	47	6.8	11.8	31.4
1400	VI004784_1		SA	3.8	1.6	36	45	47	6.8	11.8	31.4
1401	VI004785		SA	4.2	1.4	17	54	47	7	11.6	28.3
1402	VI004789	MC	SA	4.6	1.5	24	54	47	7.7	11.8	32.7
1403	VI004790		SA	4	1.5	17	38	45	7.2	11	37.1
1404	VI004793		SA	4.6	1.5	28	42	46	7.7	11.8	37.9
1405	VI004794		SA	4.2	1.6	28	50	46	7.2	11.2	35.1
1406	VI004795		SA	4.7	1.7	16	43	41	7.1	11.4	41.4
1407	VI004797		SA	4.6	1.6	19	49	44	6.6	11.2	37.1
1408	VI004802		SA	4.6	1.5	19	46	43	6.4	11.4	36.6
1409	VI004806		SA	4.3	1.4	13	32	44	7.4	12.8	36
1410	VI004810	MC	SA	4.2	1.3	15	33	46	7.3	10.6	36.8
1411	VI004811	MC	SA	4.3	1.4	19	36	47	6.9	11.2	30.4
1412	VI004817		SA	3.5	1.3	20	41	48	6.7	11.8	36.3
1413	VI004822	MC	SA	3.7	1.3	22	42	45	7	10.4	29.7
1414	VI004828		SA	4	1.5	22	42	46	6.3	9.8	35.3
1415	VI004830		SA	3.9	1.3	25	58	46	8	13.2	34
1416	VI004834		SA	4.3	1.5	22	52	47	7.6	11.8	34.6
1417	VI004838	MC	SA	4.1	1.5	15	48	45	6.6	12.2	33.8
1418	VI004839		SA	4.4	1.4	19	41	45	6.8	11.8	36.3
1419	VI004841		SA	4.3	1.3	15	42	45	6.3	11.4	28.1
1420	VI004842	MC	SA	4.3	1.4	21	47	47	7.4	11.8	34.4
1421	VI004849		SA	4	1.6	22	56	49	6.3	9	34.2
1422	VI004853	MC	SA	4.8	1.6	17	46	43	7.1	11.8	34
1423	VI004854		SA	4.5	1.3	16	33	44	7.3	12.6	33.5
1424	VI004855		SA	4.2	1.5	22	45	46	7.7	12	35.9
1425	VI004857		SA	4.3	1.4	21	56	49	6	9.2	36.2
1426	VI004860		SA	4.7	1.8	17	23	43	7.3	10.2	57.2
1427	VI004861		SA	4.5	1.6	15	45	47	7.5	12.8	36.7
1428	VI004864		SA	4.8	1.6	27	50	48	7.4	11.8	37.1
1429	VI004871	MC	SA	3.9	1.4	21	46	48	7	11	36.8
1430	VI004874		SA	4.1	1.5	27	48	45	7	10.8	39
1431	VI004875		SA	3.9	1.4	19	52	48	7.5	12.2	35.7
1432	VI004877	MC	SA	4	1.4	21	48	48	7.9	12	35.7
1433	VI004883		SA	5	1.6	19	34	46	7.3	11.8	37.3
1434	VI004885		SA	4.4	1.5	21	43	47	7.3	11	39
1435	VI004880		SA	4.4	1.5	24	61	47	7.6	12.8	38.5
1436	VI004892		SA	4	1.4	18	31	44	6.2	8.8	32.9
1437	VI004893		SA	4.2	1.6	21	56	46	6.8	10.6	31.1
1438	VI004895		SA	4.3	1.4	16	60	44	7.3	10.8	35.3
1439	VI004897		SA	4.7	1.7	24	61	48	7.6	11.8	44.6
1440	VI004902		SA	4.7	1.5	20	53	47	5.9	9.2	34.9
1441	VI004903		SA	4.5	1.4	22	69	47	7	11.4	34.3
1442	VI004903_1		SA	4.7	1.4	20	42	44	7.2	10.4	37.2
1443	VI004907		SA	4.6	1.5	24	65	48	6.8	10.4	33.1
1444	VI004910		SA	4.1	1.6	18	46	45	6.4	8.4	37.4
1445	VI004915	MC	SA	4.3	1.4	16	42	45	6.8	11.4	42.7
1446	VI004922		SA	3.5	1.2	21	54	46	7	11.6	28.8
1447	VI004924		SA	3.9	1.4	25	68	48	6.8	10.2	28.5
1448	VI004931	MC	SWA	4.4	1.4	21	46	46	7.4	10.4	36.4
1449	VI004932		SWA	4.9	1.4	19	50	46	7.3	10.6	38.2
1450	VI004933	MC	SWA	5	1.7	22	60	46	7.9	11.4	36.6
1451	VI004934	MC	SWA	4.8	1.5	21	56	46	6.8	10.8	36.1
1452	VI004937	MC	SWA	4.3	1.5	25	59	46	7.3	11	35.4
1453	VI004942	MC	SWA	5.1	1.8	21	47	46	7.6	11	41.8
1454	VI004954	MC	SWA	5.2	1.8	25	49	44	7.7	11.8	47.1
1455	VI004956	MC	SWA	4.6	1.6	19	54	46	7.8	11.6	36.2
1456	VI004957	MC	SWA	4.6	1.5	21	53	47	7.5	11	35.5
1457	VI004958	MC	SWA	4.4	1.5	18	49	47	7.8	11.6	41.1
1458	VI004965	MC	SWA	4.7	1.5	23	46	45	7.6	10.8	32.1
1459	VI004966		SWA	5.2	1.8	23	53	46	6.9	10.2	33.4
1460	VI004968	MC	SWA	5	1.7	20	51	45	6.7	10	33.8
1461	VI004969	MC	SWA	4.6	1.6	23	52	45	6.7	10.6	34.8
1462	VI004973	MC	SA	4.3	1.5	21	57	47	7.3	10	30.9
1463	VI004979		EA	5.6	1.9	28	58	47	10.3	15.4	45.8
1465	VI004983		EA	5.3	1.8	21	49	45	7.3	10.8	42.1
1466	VI004984		SA	3.8	1.4	15	45	46	6.3	10.6	22
1467	VI005000		SA	4.1	1.5	18	54	40	6.7	9.6	30.8
1468	VI005002		SA	4.6	1.6	21	40	43	6.4	11	35.8
1469	VI005022	MC	SA	4.2	1.5	16	57	46	6.2	8.8	33.3
1470	VI005024	MC	EA	4.5	2.1	19	78	48	5.6	7.6	48.1
1471	VI005030	MC	MA	4.3	1.7	66	90	60	7.9	10.6	36.1
1472	VI005034		EA	4.7	1.9	22	24	40	11.5	11.8	75.8
1473	VI005041	MC	UK	5.8	1.8	20	39	46	8.8	9.8	64.6
1474	VI005046		SA	4.4	1.6	16	40	46	8.2	10.2	36.2
1475	VI005053		SA	4.2	1.5	19	56	46	7.1	10.4	31.9
1476	VI005057		SA	4.3	1.3	23	50	46	7	11.2	37.8
1477	VI005058		SA	3.9	1.4	23	57	45	7.3	10	32.2
1478	VI005060		SA	3.7	1.4	25	48	63	7	11	28.3
1479	VI005060_1		SA	3.7	1.4	25	48	63	7	11	33.8
1480	VI005066	MC	SA	4.1	1.4	14	34	46	7.7	10.4	34.9
1481	VI005067		SA	4.1	1.5	17	31	43	6.6	9	35.3
1482	VI014147		SA	4.1	1.4	24	53	45	7.6	10.6	32.1
1483	VI014153		SA	3.6	1.5	21	44	45	5.9	9.2	35.5
1484	VI014154		SA	3.8	1.6	20	52	45	6	8.6	33.4
1485	VI014154_1		SA	3.8	1.6	20	52	45	6	8.6	36.1
1486	VI014157		SA	4.3	1.7	20	50	46	6	8.8	31.7
1487	VI014167		SA	3.9	1.4	20	46	45	5.7	9.2	30.8
1488	VI014171		SA	3.7	1.3	22	40	47	7.2	10.2	35.3
1489	VI014174		AFR	4	1.4	40	51	55	8.6	12	31
1490	VI014178	MC	AFR	3.7	1.3	67	94	64	8.3	11.8	33
